# Supplementary material for: NHC-catalyzed enantioselective synthesis of β-trifluoromethyl-β-hydroxyamides
Source: Beilstein J Org Chem. 2020 Jun 30;16:1572–8. doi: 10.3762/bjoc.16.129 (PMC7356285; doi:10.3762/bjoc.16.129)
Supplement: File 2 — Crystallographic details for 12. [file Beilstein_J_Org_Chem-16-1572-s002.cif]

data_12
_publ_section_references
;
    ENTER OTHER REFERENCES

    Rigaku (2014). CrystalStructure. Version 4.1. 
    Rigaku Corporation, Tokyo, Japan.

    L. Palatinus, G. Chapuis (2007)
    J. Appl. Cryst. 40, 786-790
    SuperFlip

    Sheldrick, G. M. (2013). SHELXL2013. University of Gottingen, Germany.

    Rigaku (1998). REQAB. 
    Rigaku Corporation, Tokyo, Japan.

;

_chemical_formula_sum                             'C14 H15 Br F3 N O2'
_chemical_formula_moiety                          'C14 H15 Br F3 N O2'
_chemical_formula_weight                           366.18
_chemical_melting_point                            ?
_chemical_absolute_configuration
                                                 'ad'

#==============================================================================
# CRYSTAL DATA
_symmetry_cell_setting                             monoclinic
_symmetry_space_group_name_H-M                    'P 1 21 1'
_symmetry_space_group_name_Hall                   'P 2yb'
_symmetry_Int_Tables_number                        4
loop_
_symmetry_equiv_pos_site_id
_symmetry_equiv_pos_as_xyz
1   '+X,+Y,+Z'
2   '-X,1/2+Y,-Z'
#------------------------------------------------------------------------------
_cell_length_a                                     9.928(3)
_cell_length_b                                     7.168(2)
_cell_length_c                                     21.272(7)
_cell_angle_alpha                                  90.0000
_cell_angle_beta                                   92.812(9)
_cell_angle_gamma                                  90.0000
_cell_volume                                       1512.0(8)
_cell_formula_units_Z                              4
_cell_measurement_reflns_used                      4955
_cell_measurement_theta_min                        1.90
_cell_measurement_theta_max                        27.60
_cell_measurement_temperature                      93
#------------------------------------------------------------------------------
_exptl_crystal_description                         platelet
_exptl_crystal_colour                              colorless
_exptl_crystal_size_max                            0.200
_exptl_crystal_size_mid                            0.100
_exptl_crystal_size_min                            0.020
_exptl_crystal_density_diffrn                      1.609
_exptl_crystal_density_meas                        ?
_exptl_crystal_density_method                     'not measured'
_exptl_crystal_F_000                               736.00
_exptl_absorpt_coefficient_mu                      2.762
_exptl_absorpt_correction_type                     multi-scan
_exptl_absorpt_process_details                    'REQAB (Rigaku, 1998)'
_exptl_absorpt_correction_T_min                    0.486
_exptl_absorpt_correction_T_max                    0.946

#==============================================================================
# EXPERIMENTAL DATA

_diffrn_ambient_temperature                        93
_diffrn_radiation_type                            'Mo K\a'
_diffrn_radiation_wavelength                       0.71075
_diffrn_measurement_device_type                   'Rigaku XtaLAB P200'
_diffrn_measurement_method                         \w
_diffrn_detector_area_resol_mean                   5.814
_diffrn_reflns_number                              11621
_diffrn_reflns_av_R_equivalents                    0.0731
_diffrn_reflns_theta_min                           1.917
_diffrn_reflns_theta_max                           25.457
_diffrn_reflns_theta_full                          25.000
_diffrn_measured_fraction_theta_max                0.993
_diffrn_measured_fraction_theta_full               0.996
_diffrn_reflns_Laue_measured_fraction_max          0.993
_diffrn_reflns_Laue_measured_fraction_full         0.996
_diffrn_reflns_point_group_measured_fraction_max   0.962
_diffrn_reflns_point_group_measured_fraction_full  0.966
_diffrn_reflns_limit_h_min                        -12
_diffrn_reflns_limit_h_max                         8
_diffrn_reflns_limit_k_min                        -8
_diffrn_reflns_limit_k_max                         8
_diffrn_reflns_limit_l_min                        -24
_diffrn_reflns_limit_l_max                         25
_diffrn_standards_number                           0
_diffrn_standards_interval_count                   .
_diffrn_standards_decay_%                          ?

#==============================================================================
# REFINEMENT DATA

_refine_special_details
;
    Refinement was performed using all reflections. The weighted 
    R-factor (wR) and goodness of fit (S) are based on F^2^.
    R-factor (gt) are based on F. The threshold expression of
    F^2^ > 2.0 sigma(F^2^) is used only for calculating R-factor (gt).
;
_reflns_number_total                               5388
_reflns_number_gt                                  4653
_reflns_threshold_expression                       F^2^>2.0\s(F^2^)
_refine_ls_structure_factor_coef                   Fsqd
_refine_ls_R_factor_all                            0.0414
_refine_ls_R_factor_gt                             0.0378
_refine_ls_wR_factor_ref                           0.1060
_refine_ls_wR_factor_gt                            0.0875
_refine_ls_number_restraints                       5
_refine_ls_hydrogen_treatment                      mixed
_refine_ls_number_reflns                           5388
_refine_ls_number_parameters                       397
_refine_ls_goodness_of_fit_ref                     0.874
_refine_ls_weighting_scheme                        calc
_refine_ls_weighting_details
           'w = 1/[\s^2^(Fo^2^)+(0.0429P)^2^+0.0000P] where P=(Fo^2^+2Fc^2^)/3'
_atom_sites_solution_hydrogens                     geom
_atom_sites_solution_primary                       direct
_atom_sites_solution_secondary                     difmap
_refine_ls_shift/su_max                            0.001
_refine_diff_density_max                           1.05
_refine_diff_density_min                          -0.70
_refine_ls_extinction_method                       none
_refine_ls_extinction_coef                         ?
_refine_ls_abs_structure_details
;
 Flack x determined using 1778 quotients [(I+)-(I-)]/[(I+)+(I-)]
 (Parsons, Flack and Wagner, Acta Cryst. B69 (2013) 249-259).
;
_refine_ls_abs_structure_Flack                    -0.005(7)

loop_
_atom_type_symbol
_atom_type_description
_atom_type_scat_dispersion_real
_atom_type_scat_dispersion_imag
_atom_type_scat_source
  'C' 'C'  0.0033 0.0016 
;
International Tables for Crystallography
(Vol. C, Tables 4.2.6.8 and 6.1.1.4)
;
  'H' 'H'  0.0000 0.0000 
;
International Tables for Crystallography
(Vol. C, Table 6.1.1.4)
;
  'F' 'F'  0.0171 0.0103 
;
International Tables for Crystallography
(Vol. C, Tables 4.2.6.8 and 6.1.1.4)
;
  'N' 'N'  0.0061 0.0033 
;
International Tables for Crystallography
(Vol. C, Tables 4.2.6.8 and 6.1.1.4)
;
  'O' 'O'  0.0106 0.0060 
;
International Tables for Crystallography
(Vol. C, Tables 4.2.6.8 and 6.1.1.4)
;
  'Br' 'Br'  -0.2901 2.4595 
;
International Tables for Crystallography
(Vol. C, Tables 4.2.6.8 and 6.1.1.4)
;

#==============================================================================
# ATOMIC COORDINATES AND THERMAL PARAMETERS

loop_
_atom_site_label
_atom_site_type_symbol
_atom_site_fract_x
_atom_site_fract_y
_atom_site_fract_z
_atom_site_U_iso_or_equiv
_atom_site_adp_type
_atom_site_occupancy
_atom_site_site_symmetry_multiplicity
_atom_site_calc_flag
_atom_site_refinement_flags
_atom_site_disorder_assembly
_atom_site_disorder_group
 Br12 Br -0.08036(9) -0.13643(10) 1.02258(3) 0.0274(2) Uani 1 2 d . . .
 Br32 Br 0.62716(9) -0.59225(9) 1.01801(3) 0.0272(2) Uani 1 2 d . . .
 F1 F -0.1067(5) 0.0043(6) 0.6371(2) 0.0258(10) Uani 1 2 d . . .
 F2 F 0.0322(4) -0.1442(6) 0.69996(19) 0.0232(9) Uani 1 2 d . . .
 F3 F -0.1835(4) -0.1769(5) 0.7083(2) 0.0247(10) Uani 1 2 d . . .
 F4 F 0.4159(5) -0.5674(5) 0.71454(19) 0.0234(10) Uani 1 2 d . . .
 F5 F 0.6029(5) -0.4190(6) 0.7021(2) 0.0253(10) Uani 1 2 d . . .
 F6 F 0.4213(5) -0.3383(5) 0.6495(2) 0.0252(11) Uani 1 2 d . . .
 O2 O -0.2149(5) 0.2057(7) 0.7282(3) 0.0185(11) Uani 1 2 d . . .
 O4 O -0.0858(5) 0.4250(7) 0.6525(2) 0.0208(11) Uani 1 2 d . . .
 O22 O 0.2903(5) -0.2554(6) 0.7581(2) 0.0181(12) Uani 1 2 d . . .
 O24 O 0.3174(5) 0.0350(6) 0.6777(2) 0.0179(11) Uani 1 2 d . . .
 N5 N 0.1267(7) 0.3231(8) 0.6339(3) 0.0198(14) Uani 1 2 d . . .
 N25 N 0.5328(6) 0.0892(8) 0.6518(3) 0.0155(13) Uani 1 2 d . . .
 C1 C -0.0864(8) -0.0513(10) 0.6971(4) 0.0208(17) Uani 1 2 d . . .
 C2 C -0.0912(8) 0.1154(9) 0.7437(4) 0.0181(17) Uani 1 2 d . . .
 C3 C 0.0297(8) 0.2478(10) 0.7342(4) 0.0176(16) Uani 1 2 d . . .
 C4 C 0.0181(7) 0.3395(10) 0.6693(3) 0.0181(16) Uani 1 2 d . . .
 C6 C 0.1319(8) 0.4019(11) 0.5709(3) 0.0253(17) Uani 1 2 d . . .
 C7 C 0.1096(10) 0.2624(13) 0.5203(4) 0.033(2) Uani 1 2 d . . .
 C8 C 0.1884(10) 0.2353(12) 0.4744(4) 0.034(2) Uani 1 2 d . . .
 C9 C -0.0908(8) 0.0434(9) 0.8113(4) 0.0161(16) Uani 1 2 d . . .
 C10 C 0.0119(8) -0.0721(10) 0.8365(4) 0.0210(16) Uani 1 2 d . . .
 C11 C 0.0139(7) -0.1268(10) 0.8987(3) 0.0193(15) Uani 1 2 d . . .
 C12 C -0.0849(8) -0.0667(10) 0.9361(3) 0.0207(16) Uani 1 2 d . . .
 C13 C -0.1890(8) 0.0492(9) 0.9125(4) 0.0203(17) Uani 1 2 d . . .
 C14 C -0.1898(8) 0.1011(9) 0.8499(4) 0.0205(17) Uani 1 2 d . . .
 C15 C 0.0346(8) 0.4069(10) 0.7825(3) 0.0216(16) Uani 1 2 d . . .
 C21 C 0.4685(8) -0.3957(9) 0.7061(4) 0.0175(16) Uani 1 2 d . . .
 C22 C 0.4325(8) -0.2657(9) 0.7603(4) 0.0157(16) Uani 1 2 d . . .
 C23 C 0.4940(7) -0.0648(9) 0.7515(3) 0.0153(15) Uani 1 2 d . . .
 C24 C 0.4420(8) 0.0246(9) 0.6903(4) 0.0175(17) Uani 1 2 d . . .
 C26 C 0.4923(8) 0.1848(10) 0.5933(4) 0.0189(16) Uani 1 2 d . . .
 C27 C 0.6130(8) 0.2705(10) 0.5633(4) 0.0210(17) Uani 1 2 d . . .
 C28 C 0.6349(9) 0.2531(12) 0.5045(4) 0.033(2) Uani 1 2 d . . .
 C29 C 0.4839(8) -0.3532(9) 0.8217(4) 0.0149(16) Uani 1 2 d . . .
 C30 C 0.6201(8) -0.3514(9) 0.8409(4) 0.0188(17) Uani 1 2 d . . .
 C31 C 0.6651(8) -0.4265(9) 0.8981(4) 0.0190(17) Uani 1 2 d . . .
 C32 C 0.5713(8) -0.5071(9) 0.9361(4) 0.0193(17) Uani 1 2 d . . .
 C33 C 0.4361(8) -0.5199(9) 0.9175(4) 0.0190(17) Uani 1 2 d . . .
 C34 C 0.3930(8) -0.4409(9) 0.8603(4) 0.0184(16) Uani 1 2 d . . .
 C35 C 0.4567(8) 0.0619(9) 0.8064(4) 0.0185(17) Uani 1 2 d . . .
 H25 H 0.625(3) 0.065(10) 0.668(3) 0.013(19) Uiso 1 2 d . . .
 H22 H 0.249(8) -0.164(9) 0.729(3) 0.04(3) Uiso 1 2 d . . .
 H3 H 0.11552 0.17492 0.7383 0.0211 Uiso 1 2 calc R . .
 H5 H 0.216(5) 0.271(14) 0.645(5) 0.07(4) Uiso 1 2 d . . .
 H6A H 0.22104 0.46109 0.56658 0.0304 Uiso 1 2 calc R . .
 H6B H 0.06244 0.50061 0.56574 0.0304 Uiso 1 2 calc R . .
 H7 H 0.0314 0.18643 0.52163 0.0394 Uiso 1 2 calc R . .
 H8A H 0.26763 0.3084 0.4714 0.0408 Uiso 1 2 calc R . .
 H8B H 0.1668 0.14244 0.44365 0.0408 Uiso 1 2 calc R . .
 H2 H -0.185(10) 0.276(12) 0.692(3) 0.06(3) Uiso 1 2 d . . .
 H10 H 0.08099 -0.11327 0.81048 0.0252 Uiso 1 2 calc R . .
 H11 H 0.08371 -0.2059 0.91539 0.0232 Uiso 1 2 calc R . .
 H13 H -0.2574 0.09112 0.9388 0.0243 Uiso 1 2 calc R . .
 H14 H -0.26042 0.17849 0.83312 0.0246 Uiso 1 2 calc R . .
 H15A H -0.05353 0.46851 0.78236 0.0259 Uiso 1 2 calc R . .
 H15B H 0.10346 0.49765 0.77155 0.0259 Uiso 1 2 calc R . .
 H15C H 0.05705 0.35615 0.82451 0.0259 Uiso 1 2 calc R . .
 H23 H 0.5944 -0.07521 0.7513 0.0184 Uiso 1 2 calc R . .
 H26A H 0.42638 0.28396 0.60215 0.0227 Uiso 1 2 calc R . .
 H26B H 0.44778 0.09492 0.56371 0.0227 Uiso 1 2 calc R . .
 H27 H 0.67546 0.34029 0.58909 0.0252 Uiso 1 2 calc R . .
 H28A H 0.57385 0.18395 0.47773 0.0393 Uiso 1 2 calc R . .
 H28B H 0.71203 0.30939 0.48778 0.0393 Uiso 1 2 calc R . .
 H30 H 0.68342 -0.29744 0.81421 0.0226 Uiso 1 2 calc R . .
 H31 H 0.75801 -0.42295 0.91102 0.0228 Uiso 1 2 calc R . .
 H33 H 0.37422 -0.58128 0.94315 0.0228 Uiso 1 2 calc R . .
 H34 H 0.30021 -0.44642 0.84726 0.0221 Uiso 1 2 calc R . .
 H35A H 0.3583 0.07118 0.80742 0.0222 Uiso 1 2 calc R . .
 H35B H 0.49489 0.18644 0.80067 0.0222 Uiso 1 2 calc R . .
 H35C H 0.49304 0.0088 0.84619 0.0222 Uiso 1 2 calc R . .


loop_
_atom_site_aniso_label
_atom_site_aniso_U_11
_atom_site_aniso_U_22
_atom_site_aniso_U_33
_atom_site_aniso_U_12
_atom_site_aniso_U_13
_atom_site_aniso_U_23
 Br12 0.0316(5) 0.0265(4) 0.0244(4) 0.0047(4) 0.0048(4) 0.0052(3)
 Br32 0.0352(5) 0.0245(4) 0.0216(4) 0.0034(4) -0.0013(4) 0.0060(3)
 F1 0.033(3) 0.020(2) 0.024(2) -0.001(2) -0.002(2) -0.0040(19)
 F2 0.016(2) 0.0206(19) 0.033(2) 0.0024(19) 0.0011(19) -0.005(2)
 F3 0.019(3) 0.015(2) 0.041(3) -0.0056(18) 0.006(2) -0.0053(19)
 F4 0.031(3) 0.0073(18) 0.032(2) -0.0044(18) 0.001(2) -0.0012(18)
 F5 0.023(3) 0.021(2) 0.033(3) 0.0041(19) 0.004(2) -0.0073(19)
 F6 0.039(3) 0.015(2) 0.021(2) 0.003(2) -0.003(2) -0.0020(18)
 O2 0.013(3) 0.015(2) 0.028(3) 0.004(2) -0.001(2) -0.000(2)
 O4 0.020(3) 0.014(2) 0.028(3) 0.004(2) -0.001(2) 0.004(2)
 O22 0.012(3) 0.015(2) 0.028(3) -0.000(2) -0.001(2) 0.004(2)
 O24 0.014(3) 0.013(2) 0.027(3) -0.000(2) -0.002(2) 0.005(2)
 N5 0.019(4) 0.018(3) 0.022(3) 0.003(3) 0.001(3) 0.002(3)
 N25 0.014(3) 0.014(3) 0.019(3) 0.002(2) 0.001(3) 0.002(2)
 C1 0.015(4) 0.017(4) 0.030(4) -0.002(3) 0.000(4) -0.002(3)
 C2 0.012(4) 0.013(3) 0.029(5) -0.003(3) -0.002(3) 0.002(3)
 C3 0.012(4) 0.017(3) 0.023(4) -0.004(3) -0.002(3) 0.001(3)
 C4 0.019(4) 0.012(3) 0.023(4) -0.004(3) -0.001(3) 0.001(3)
 C6 0.027(4) 0.023(4) 0.026(4) 0.005(4) 0.003(3) 0.006(4)
 C7 0.030(5) 0.043(5) 0.025(5) -0.007(4) -0.005(4) 0.004(4)
 C8 0.041(6) 0.034(4) 0.026(5) -0.003(4) -0.004(5) 0.003(4)
 C9 0.015(4) 0.011(3) 0.023(4) -0.003(3) -0.001(3) -0.001(3)
 C10 0.017(4) 0.017(3) 0.030(4) 0.001(3) 0.003(3) -0.002(3)
 C11 0.017(4) 0.014(3) 0.027(4) 0.001(3) 0.001(3) -0.001(3)
 C12 0.024(4) 0.021(4) 0.017(4) -0.007(3) -0.001(3) 0.003(3)
 C13 0.017(4) 0.014(3) 0.030(5) -0.001(3) 0.004(4) -0.002(3)
 C14 0.017(4) 0.014(3) 0.030(5) -0.001(3) -0.001(4) -0.003(3)
 C15 0.023(4) 0.016(3) 0.026(4) -0.006(3) 0.001(3) 0.003(3)
 C21 0.021(4) 0.010(3) 0.022(4) -0.003(3) 0.003(3) 0.002(3)
 C22 0.013(4) 0.008(3) 0.026(4) -0.002(3) 0.001(3) 0.000(3)
 C23 0.014(4) 0.013(3) 0.019(4) -0.002(3) -0.001(3) 0.002(3)
 C24 0.021(5) 0.004(3) 0.027(4) 0.001(3) -0.002(4) -0.007(3)
 C26 0.018(4) 0.019(4) 0.020(4) 0.001(3) 0.002(3) 0.000(3)
 C27 0.019(4) 0.020(3) 0.024(4) 0.000(3) -0.001(4) 0.006(3)
 C28 0.034(6) 0.030(4) 0.035(6) 0.007(4) 0.011(5) 0.011(4)
 C29 0.017(4) 0.009(3) 0.018(4) 0.001(3) -0.002(3) 0.000(3)
 C30 0.017(4) 0.012(3) 0.028(4) -0.002(3) 0.004(3) 0.004(3)
 C31 0.016(4) 0.019(4) 0.022(4) 0.001(3) 0.001(3) 0.004(3)
 C32 0.028(5) 0.013(3) 0.016(4) 0.003(3) -0.004(4) 0.002(3)
 C33 0.021(4) 0.015(3) 0.022(4) -0.002(3) 0.004(3) 0.000(3)
 C34 0.017(4) 0.014(3) 0.025(4) -0.001(3) 0.002(3) -0.003(3)
 C35 0.017(4) 0.013(3) 0.025(4) 0.003(3) 0.001(4) -0.001(3)

#==============================================================================
_computing_data_collection
                                'CrystalClear-SM Expert 2.1 b32 (Rigaku, 2014)'
_computing_cell_refinement
                                               'CrystalClear-SM Expert 2.1 b32'
_computing_data_reduction
                                               'CrystalClear-SM Expert 2.1 b32'
_computing_structure_solution
                                          'Superflip (Palatinus, et al., 2007)'
_computing_structure_refinement
                                                'SHELXL-2013 (Sheldrick, 2013)'
_computing_publication_material
                                          'CrystalStructure 4.1 (Rigaku, 2014)'
_computing_molecular_graphics                     'CrystalStructure 4.1'

#==============================================================================
# MOLECULAR GEOMETRY

_geom_special_details
;
    ENTER SPECIAL DETAILS OF THE MOLECULAR GEOMETRY
;

loop_
_geom_bond_atom_site_label_1
_geom_bond_atom_site_label_2
_geom_bond_distance
_geom_bond_publ_flag
_geom_bond_site_symmetry_1
_geom_bond_site_symmetry_2
Br12 C12 1.904(7) yes . .
Br32 C32 1.904(7) yes . .
F1 C1 1.342(9) yes . .
F2 C1 1.351(9) yes . .
F3 C1 1.349(9) yes . .
F4 C21 1.352(8) yes . .
F5 C21 1.352(9) yes . .
F6 C21 1.335(9) yes . .
O2 C2 1.413(9) yes . .
O4 C4 1.238(9) yes . .
O22 C22 1.411(9) yes . .
O24 C24 1.256(9) yes . .
N5 C4 1.350(10) yes . .
N5 C6 1.457(9) yes . .
N25 C24 1.330(10) yes . .
N25 C26 1.460(9) yes . .
C1 C2 1.555(10) yes . .
C2 C3 1.551(10) yes . .
C2 C9 1.528(11) yes . .
C3 C4 1.528(10) yes . .
C3 C15 1.535(10) yes . .
C6 C7 1.478(11) yes . .
C7 C8 1.296(13) yes . .
C9 C10 1.399(10) yes . .
C9 C14 1.374(11) yes . .
C10 C11 1.380(10) yes . .
C11 C12 1.363(11) yes . .
C12 C13 1.400(11) yes . .
C13 C14 1.382(11) yes . .
C21 C22 1.539(10) yes . .
C22 C23 1.579(9) yes . .
C22 C29 1.514(10) yes . .
C23 C24 1.519(10) yes . .
C23 C35 1.540(10) yes . .
C26 C27 1.516(11) yes . .
C27 C28 1.286(12) yes . .
C29 C30 1.394(11) yes . .
C29 C34 1.399(11) yes . .
C30 C31 1.383(10) yes . .
C31 C32 1.389(11) yes . .
C32 C33 1.383(11) yes . .
C33 C34 1.390(11) yes . .
O2 H2 0.98(7) no . .
O22 H22 0.98(7) no . .
N5 H5 0.98(6) no . .
N25 H25 0.98(3) no . .
C3 H3 1.000 no . .
C6 H6A 0.990 no . .
C6 H6B 0.990 no . .
C7 H7 0.950 no . .
C8 H8A 0.950 no . .
C8 H8B 0.950 no . .
C10 H10 0.950 no . .
C11 H11 0.950 no . .
C13 H13 0.950 no . .
C14 H14 0.950 no . .
C15 H15A 0.980 no . .
C15 H15B 0.980 no . .
C15 H15C 0.980 no . .
C23 H23 1.000 no . .
C26 H26A 0.990 no . .
C26 H26B 0.990 no . .
C27 H27 0.950 no . .
C28 H28A 0.950 no . .
C28 H28B 0.950 no . .
C30 H30 0.950 no . .
C31 H31 0.950 no . .
C33 H33 0.950 no . .
C34 H34 0.950 no . .
C35 H35A 0.980 no . .
C35 H35B 0.980 no . .
C35 H35C 0.980 no . .

loop_
_geom_angle_atom_site_label_1
_geom_angle_atom_site_label_2
_geom_angle_atom_site_label_3
_geom_angle
_geom_angle_publ_flag
_geom_angle_site_symmetry_1
_geom_angle_site_symmetry_2
_geom_angle_site_symmetry_3
C4 N5 C6 122.9(6) yes . . .
C24 N25 C26 121.4(6) yes . . .
F1 C1 F2 106.2(6) yes . . .
F1 C1 F3 106.9(6) yes . . .
F1 C1 C2 111.7(6) yes . . .
F2 C1 F3 107.0(5) yes . . .
F2 C1 C2 113.8(6) yes . . .
F3 C1 C2 110.8(6) yes . . .
O2 C2 C1 104.9(6) yes . . .
O2 C2 C3 111.0(5) yes . . .
O2 C2 C9 109.7(6) yes . . .
C1 C2 C3 109.8(6) yes . . .
C1 C2 C9 110.0(6) yes . . .
C3 C2 C9 111.3(6) yes . . .
C2 C3 C4 110.9(6) yes . . .
C2 C3 C15 111.5(6) yes . . .
C4 C3 C15 106.5(6) yes . . .
O4 C4 N5 124.1(7) yes . . .
O4 C4 C3 119.9(7) yes . . .
N5 C4 C3 116.1(6) yes . . .
N5 C6 C7 113.3(7) yes . . .
C6 C7 C8 125.2(9) yes . . .
C2 C9 C10 121.9(7) yes . . .
C2 C9 C14 119.4(6) yes . . .
C10 C9 C14 118.6(7) yes . . .
C9 C10 C11 120.8(7) yes . . .
C10 C11 C12 119.5(7) yes . . .
Br12 C12 C11 119.8(5) yes . . .
Br12 C12 C13 119.0(6) yes . . .
C11 C12 C13 121.2(7) yes . . .
C12 C13 C14 118.4(7) yes . . .
C9 C14 C13 121.6(7) yes . . .
F4 C21 F5 106.5(5) yes . . .
F4 C21 F6 106.2(6) yes . . .
F4 C21 C22 110.3(6) yes . . .
F5 C21 F6 106.6(6) yes . . .
F5 C21 C22 112.8(6) yes . . .
F6 C21 C22 113.9(6) yes . . .
O22 C22 C21 106.0(6) yes . . .
O22 C22 C23 109.9(5) yes . . .
O22 C22 C29 110.2(6) yes . . .
C21 C22 C23 111.0(6) yes . . .
C21 C22 C29 108.3(6) yes . . .
C23 C22 C29 111.4(6) yes . . .
C22 C23 C24 111.7(6) yes . . .
C22 C23 C35 109.8(6) yes . . .
C24 C23 C35 108.5(6) yes . . .
O24 C24 N25 122.6(7) yes . . .
O24 C24 C23 119.9(7) yes . . .
N25 C24 C23 117.5(7) yes . . .
N25 C26 C27 111.0(6) yes . . .
C26 C27 C28 123.1(7) yes . . .
C22 C29 C30 122.0(7) yes . . .
C22 C29 C34 119.5(7) yes . . .
C30 C29 C34 118.4(7) yes . . .
C29 C30 C31 121.4(7) yes . . .
C30 C31 C32 118.5(7) yes . . .
Br32 C32 C31 119.5(6) yes . . .
Br32 C32 C33 118.4(6) yes . . .
C31 C32 C33 122.0(7) yes . . .
C32 C33 C34 118.4(7) yes . . .
C29 C34 C33 121.2(7) yes . . .
C2 O2 H2 97(6) no . . .
C22 O22 H22 116(5) no . . .
C4 N5 H5 130(6) no . . .
C6 N5 H5 107(6) no . . .
C24 N25 H25 112(4) no . . .
C26 N25 H25 127(4) no . . .
C2 C3 H3 109.283 no . . .
C4 C3 H3 109.280 no . . .
C15 C3 H3 109.283 no . . .
N5 C6 H6A 108.908 no . . .
N5 C6 H6B 108.920 no . . .
C7 C6 H6A 108.903 no . . .
C7 C6 H6B 108.897 no . . .
H6A C6 H6B 107.733 no . . .
C6 C7 H7 117.400 no . . .
C8 C7 H7 117.389 no . . .
C7 C8 H8A 119.991 no . . .
C7 C8 H8B 120.002 no . . .
H8A C8 H8B 120.007 no . . .
C9 C10 H10 119.609 no . . .
C11 C10 H10 119.590 no . . .
C10 C11 H11 120.254 no . . .
C12 C11 H11 120.247 no . . .
C12 C13 H13 120.803 no . . .
C14 C13 H13 120.818 no . . .
C9 C14 H14 119.215 no . . .
C13 C14 H14 119.205 no . . .
C3 C15 H15A 109.474 no . . .
C3 C15 H15B 109.476 no . . .
C3 C15 H15C 109.477 no . . .
H15A C15 H15B 109.470 no . . .
H15A C15 H15C 109.464 no . . .
H15B C15 H15C 109.466 no . . .
C22 C23 H23 108.924 no . . .
C24 C23 H23 108.933 no . . .
C35 C23 H23 108.926 no . . .
N25 C26 H26A 109.424 no . . .
N25 C26 H26B 109.429 no . . .
C27 C26 H26A 109.435 no . . .
C27 C26 H26B 109.432 no . . .
H26A C26 H26B 108.031 no . . .
C26 C27 H27 118.470 no . . .
C28 C27 H27 118.474 no . . .
C27 C28 H28A 119.998 no . . .
C27 C28 H28B 119.995 no . . .
H28A C28 H28B 120.008 no . . .
C29 C30 H30 119.287 no . . .
C31 C30 H30 119.297 no . . .
C30 C31 H31 120.780 no . . .
C32 C31 H31 120.764 no . . .
C32 C33 H33 120.802 no . . .
C34 C33 H33 120.793 no . . .
C29 C34 H34 119.420 no . . .
C33 C34 H34 119.420 no . . .
C23 C35 H35A 109.469 no . . .
C23 C35 H35B 109.471 no . . .
C23 C35 H35C 109.472 no . . .
H35A C35 H35B 109.471 no . . .
H35A C35 H35C 109.477 no . . .
H35B C35 H35C 109.468 no . . .

loop_
_geom_torsion_atom_site_label_1
_geom_torsion_atom_site_label_2
_geom_torsion_atom_site_label_3
_geom_torsion_atom_site_label_4
_geom_torsion
_geom_torsion_publ_flag
_geom_torsion_site_symmetry_1
_geom_torsion_site_symmetry_2
_geom_torsion_site_symmetry_3
_geom_torsion_site_symmetry_4
C4 N5 C6 C7 -101.6(7) no . . . .
C6 N5 C4 O4 -1.3(11) no . . . .
C6 N5 C4 C3 179.8(5) no . . . .
C24 N25 C26 C27 171.2(5) no . . . .
C26 N25 C24 O24 2.9(10) no . . . .
C26 N25 C24 C23 -177.2(5) no . . . .
F1 C1 C2 O2 52.9(7) no . . . .
F1 C1 C2 C3 -66.4(7) no . . . .
F1 C1 C2 C9 170.8(5) no . . . .
F2 C1 C2 O2 173.2(5) no . . . .
F2 C1 C2 C3 53.9(7) no . . . .
F2 C1 C2 C9 -69.0(7) no . . . .
F3 C1 C2 O2 -66.1(7) no . . . .
F3 C1 C2 C3 174.5(5) no . . . .
F3 C1 C2 C9 51.7(7) no . . . .
O2 C2 C3 C4 -49.9(7) no . . . .
O2 C2 C3 C15 68.6(7) no . . . .
O2 C2 C9 C10 171.7(5) no . . . .
O2 C2 C9 C14 -11.9(8) no . . . .
C1 C2 C3 C4 65.6(7) no . . . .
C1 C2 C3 C15 -175.9(5) no . . . .
C1 C2 C9 C10 56.9(8) no . . . .
C1 C2 C9 C14 -126.7(6) no . . . .
C3 C2 C9 C10 -65.0(8) no . . . .
C3 C2 C9 C14 111.4(7) no . . . .
C9 C2 C3 C4 -172.4(5) no . . . .
C9 C2 C3 C15 -53.8(7) no . . . .
C2 C3 C4 O4 53.9(8) no . . . .
C2 C3 C4 N5 -127.2(6) no . . . .
C15 C3 C4 O4 -67.6(8) no . . . .
C15 C3 C4 N5 111.3(6) no . . . .
N5 C6 C7 C8 -127.5(8) no . . . .
C2 C9 C10 C11 176.4(5) no . . . .
C2 C9 C14 C13 -175.9(6) no . . . .
C10 C9 C14 C13 0.6(10) no . . . .
C14 C9 C10 C11 -0.0(10) no . . . .
C9 C10 C11 C12 -0.4(10) no . . . .
C10 C11 C12 Br12 -178.4(5) no . . . .
C10 C11 C12 C13 0.3(10) no . . . .
Br12 C12 C13 C14 179.0(4) no . . . .
C11 C12 C13 C14 0.3(10) no . . . .
C12 C13 C14 C9 -0.7(10) no . . . .
F4 C21 C22 O22 -61.2(7) no . . . .
F4 C21 C22 C23 179.6(5) no . . . .
F4 C21 C22 C29 57.0(7) no . . . .
F5 C21 C22 O22 179.8(5) no . . . .
F5 C21 C22 C23 60.6(7) no . . . .
F5 C21 C22 C29 -61.9(7) no . . . .
F6 C21 C22 O22 58.1(7) no . . . .
F6 C21 C22 C23 -61.1(8) no . . . .
F6 C21 C22 C29 176.3(5) no . . . .
O22 C22 C23 C24 -57.2(7) no . . . .
O22 C22 C23 C35 63.3(7) no . . . .
O22 C22 C29 C30 -168.8(5) no . . . .
O22 C22 C29 C34 11.9(8) no . . . .
C21 C22 C23 C24 59.7(7) no . . . .
C21 C22 C23 C35 -179.9(5) no . . . .
C21 C22 C29 C30 75.7(7) no . . . .
C21 C22 C29 C34 -103.6(7) no . . . .
C23 C22 C29 C30 -46.6(8) no . . . .
C23 C22 C29 C34 134.1(6) no . . . .
C29 C22 C23 C24 -179.5(5) no . . . .
C29 C22 C23 C35 -59.1(7) no . . . .
C22 C23 C24 O24 52.8(8) no . . . .
C22 C23 C24 N25 -127.2(6) no . . . .
C35 C23 C24 O24 -68.4(7) no . . . .
C35 C23 C24 N25 111.6(6) no . . . .
N25 C26 C27 C28 133.2(6) no . . . .
C22 C29 C30 C31 177.8(5) no . . . .
C22 C29 C34 C33 -178.9(5) no . . . .
C30 C29 C34 C33 1.8(10) no . . . .
C34 C29 C30 C31 -2.9(9) no . . . .
C29 C30 C31 C32 0.9(10) no . . . .
C30 C31 C32 Br32 -174.6(5) no . . . .
C30 C31 C32 C33 2.3(10) no . . . .
Br32 C32 C33 C34 173.6(4) no . . . .
C31 C32 C33 C34 -3.3(10) no . . . .
C32 C33 C34 C29 1.2(10) no . . . .

loop_
_geom_contact_atom_site_label_1
_geom_contact_atom_site_label_2
_geom_contact_distance
_geom_contact_publ_flag
_geom_contact_site_symmetry_1
_geom_contact_site_symmetry_2
F1 O2 2.683(7) no . .
F1 O4 3.039(6) no . .
F1 N5 3.258(8) no . .
F1 C3 2.978(8) no . .
F1 C4 2.774(8) no . .
F2 O2 3.580(7) no . .
F2 C3 2.903(8) no . .
F2 C4 3.530(8) no . .
F2 C9 3.032(9) no . .
F2 C10 2.967(9) no . .
F3 O2 2.795(6) no . .
F3 C9 2.819(8) no . .
F3 C10 3.354(9) no . .
F4 O22 2.744(6) no . .
F4 C29 2.803(8) no . .
F4 C34 3.250(9) no . .
F5 O22 3.576(7) no . .
F5 C23 2.972(8) no . .
F5 C24 3.562(8) no . .
F5 C29 2.895(9) no . .
F5 C30 2.988(9) no . .
F6 O22 2.770(7) no . .
F6 O24 2.940(6) no . .
F6 N25 3.258(7) no . .
F6 C23 2.986(8) no . .
F6 C24 2.746(7) no . .
O2 O4 2.629(7) no . .
O2 C4 2.851(9) no . .
O2 C14 2.694(9) no . .
O2 C15 3.044(9) no . .
O4 C1 3.544(8) no . .
O4 C2 2.950(9) no . .
O4 C6 2.842(10) no . .
O4 C15 2.962(9) no . .
O22 O24 2.716(7) no . .
O22 C24 2.930(9) no . .
O22 C34 2.705(9) no . .
O22 C35 2.965(9) no . .
O24 C21 3.473(8) no . .
O24 C22 2.975(8) no . .
O24 C26 2.774(9) no . .
O24 C35 3.014(9) no . .
N5 C2 3.584(10) no . .
N5 C8 3.534(11) no . .
N5 C15 3.387(10) no . .
N25 C28 3.542(11) no . .
N25 C35 3.416(10) no . .
C1 C4 3.056(10) no . .
C1 C10 3.080(11) no . .
C3 C10 3.173(10) no . .
C3 C14 3.527(11) no . .
C4 C7 3.384(11) no . .
C9 C12 2.768(10) no . .
C9 C15 2.965(10) no . .
C10 C13 2.767(11) no . .
C11 C14 2.763(10) no . .
C14 C15 3.484(11) no . .
C21 C24 3.041(9) no . .
C21 C30 3.189(11) no . .
C21 C34 3.416(11) no . .
C23 C30 3.028(10) no . .
C29 C32 2.772(10) no . .
C29 C35 3.004(9) no . .
C30 C33 2.782(11) no . .
C30 C35 3.440(10) no . .
C31 C34 2.782(11) no . .
Br12 C12 3.582(7) no . 2_547
Br32 C33 3.429(7) no . 2_647
F1 C8 3.132(10) no . 2_546
F2 O4 3.437(6) no . 1_545
F2 O22 2.902(7) no . .
F2 O24 3.166(7) no . .
F3 F5 2.738(6) no . 1_455
F3 O4 3.257(6) no . 1_545
F3 N25 3.561(7) no . 1_455
F3 C23 3.468(9) no . 1_455
F4 O24 3.102(6) no . 1_545
F4 N5 3.364(8) no . 1_545
F4 N25 3.056(7) no . 1_545
F4 C24 2.983(7) no . 1_545
F4 C26 3.251(8) no . 1_545
F4 C35 3.312(8) no . 1_545
F5 F3 2.738(6) no . 1_655
F5 O2 3.274(6) no . 1_645
F5 O4 3.498(7) no . 1_645
F6 C28 3.360(10) no . 2_646
O2 F5 3.274(6) no . 1_465
O2 N25 3.035(8) no . 1_455
O2 C23 3.535(9) no . 1_455
O4 F2 3.437(6) no . 1_565
O4 F3 3.257(6) no . 1_565
O4 F5 3.498(7) no . 1_465
O22 F2 2.902(7) no . .
O22 C10 3.551(9) no . .
O22 C15 3.564(9) no . 1_545
O24 F2 3.166(7) no . .
O24 F4 3.102(6) no . 1_565
O24 N5 2.922(8) no . .
O24 C3 3.502(9) no . .
N5 F4 3.364(8) no . 1_565
N5 O24 2.922(8) no . .
N25 F3 3.561(7) no . 1_655
N25 F4 3.056(7) no . 1_565
N25 O2 3.035(8) no . 1_655
C3 O24 3.502(9) no . .
C8 F1 3.132(10) no . 2_556
C10 O22 3.551(9) no . .
C12 Br12 3.582(7) no . 2_557
C14 C35 3.597(11) no . 1_455
C15 O22 3.564(9) no . 1_565
C23 F3 3.468(9) no . 1_655
C23 O2 3.535(9) no . 1_655
C24 F4 2.983(7) no . 1_565
C26 F4 3.251(8) no . 1_565
C28 F6 3.360(10) no . 2_656
C33 Br32 3.429(7) no . 2_657
C35 F4 3.312(8) no . 1_565
C35 C14 3.597(11) no . 1_655
Br12 H11 2.9094 no . .
Br12 H13 2.9357 no . .
Br32 H31 2.9377 no . .
Br32 H33 2.9079 no . .
F1 H3 3.2449 no . .
F1 H7 3.1549 no . .
F1 H2 2.42(8) no . .
F2 H3 2.5525 no . .
F2 H10 2.3873 no . .
F3 H2 3.26(8) no . .
F3 H10 3.3569 no . .
F4 H22 3.35(7) no . .
F4 H34 3.2188 no . .
F5 H25 3.56(7) no . .
F5 H23 2.6802 no . .
F5 H30 2.6258 no . .
F6 H25 3.54(6) no . .
F6 H22 2.76(7) no . .
F6 H23 3.2916 no . .
O2 H3 3.2844 no . .
O2 H14 2.3062 no . .
O2 H15A 2.6945 no . .
O2 H15C 3.4791 no . .
O4 H3 3.1911 no . .
O4 H5 3.21(6) no . .
O4 H6B 2.4767 no . .
O4 H7 3.5138 no . .
O4 H2 1.70(9) no . .
O4 H15A 2.7828 no . .
O4 H15B 3.1225 no . .
O22 H23 3.2930 no . .
O22 H34 2.3378 no . .
O22 H35A 2.6394 no . .
O22 H35C 3.2831 no . .
O24 H25 3.08(3) no . .
O24 H22 1.94(7) no . .
O24 H23 3.1969 no . .
O24 H26A 2.6659 no . .
O24 H26B 2.8365 no . .
O24 H35A 2.7821 no . .
O24 H35B 3.2678 no . .
N5 H3 2.4687 no . .
N5 H7 2.7090 no . .
N5 H2 3.41(10) no . .
N5 H15B 3.2026 no . .
N25 H23 2.4727 no . .
N25 H27 2.6852 no . .
N25 H35B 3.2818 no . .
C1 H3 2.6915 no . .
C1 H2 2.54(9) no . .
C1 H10 2.8951 no . .
C2 H10 2.7183 no . .
C2 H14 2.6374 no . .
C2 H15A 2.6815 no . .
C2 H15B 3.3882 no . .
C2 H15C 2.8016 no . .
C3 H5 2.72(8) no . .
C3 H2 2.29(10) no . .
C3 H10 3.0845 no . .
C4 H6A 3.1658 no . .
C4 H6B 2.5443 no . .
C4 H7 3.3359 no . .
C4 H2 2.15(10) no . .
C4 H15A 2.7045 no . .
C4 H15B 2.5599 no . .
C4 H15C 3.3076 no . .
C6 H8A 2.6514 no . .
C6 H8B 3.3173 no . .
C7 H5 2.80(10) no . .
C8 H6A 2.5513 no . .
C8 H6B 3.0323 no . .
C9 H3 2.7948 no . .
C9 H2 3.14(7) no . .
C9 H11 3.2742 no . .
C9 H13 3.2627 no . .
C9 H15A 3.1345 no . .
C9 H15C 2.6870 no . .
C10 H3 2.9615 no . .
C10 H14 3.2434 no . .
C10 H15C 3.1145 no . .
C11 H13 3.2633 no . .
C12 H10 3.2251 no . .
C12 H14 3.2481 no . .
C13 H11 3.2650 no . .
C14 H2 3.59(7) no . .
C14 H10 3.2419 no . .
C14 H15A 3.3196 no . .
C14 H15C 3.1254 no . .
C15 H2 2.99(9) no . .
C15 H14 3.5677 no . .
C21 H22 2.80(8) no . .
C21 H23 2.7653 no . .
C21 H30 3.1396 no . .
C21 H34 3.5259 no . .
C22 H30 2.7005 no . .
C22 H34 2.6569 no . .
C22 H35A 2.7294 no . .
C22 H35B 3.4019 no . .
C22 H35C 2.7316 no . .
C23 H25 2.44(6) no . .
C23 H22 2.56(8) no . .
C23 H30 2.8018 no . .
C24 H22 2.51(8) no . .
C24 H26A 2.6399 no . .
C24 H26B 2.7430 no . .
C24 H35A 2.6856 no . .
C24 H35B 2.6483 no . .
C24 H35C 3.3318 no . .
C26 H28A 2.6265 no . .
C26 H28B 3.3285 no . .
C27 H25 2.67(7) no . .
C28 H26A 3.0121 no . .
C28 H26B 2.5599 no . .
C29 H22 3.27(7) no . .
C29 H23 2.7528 no . .
C29 H31 3.2804 no . .
C29 H33 3.2879 no . .
C29 H35A 3.2960 no . .
C29 H35C 2.6475 no . .
C30 H23 2.7515 no . .
C30 H34 3.2575 no . .
C30 H35C 2.8782 no . .
C31 H33 3.2807 no . .
C32 H30 3.2403 no . .
C32 H34 3.2405 no . .
C33 H31 3.2801 no . .
C34 H30 3.2572 no . .
C34 H35C 3.3903 no . .
C35 H25 3.46(6) no . .
C35 H22 3.04(7) no . .
C35 H30 3.4196 no . .
H25 H23 2.0757 no . .
H25 H26A 2.8354 no . .
H25 H26B 2.7715 no . .
H25 H27 2.6504 no . .
H25 H35B 3.2802 no . .
H22 H23 3.4967 no . .
H22 H34 3.2518 no . .
H22 H35A 2.5748 no . .
H3 H5 2.3720 no . .
H3 H2 3.1836 no . .
H3 H10 2.6065 no . .
H3 H15A 2.8772 no . .
H3 H15B 2.4237 no . .
H3 H15C 2.3435 no . .
H5 H6A 2.1526 no . .
H5 H6B 2.7589 no . .
H5 H7 3.1806 no . .
H5 H15B 3.3861 no . .
H6A H7 2.8563 no . .
H6A H8A 2.3671 no . .
H6A H8B 3.4938 no . .
H6B H7 2.4533 no . .
H6B H8A 3.2367 no . .
H7 H8A 2.7663 no . .
H7 H8B 2.2083 no . .
H2 H14 3.2085 no . .
H2 H15A 2.6620 no . .
H10 H11 2.3272 no . .
H10 H15C 3.3874 no . .
H13 H14 2.3324 no . .
H14 H15A 3.1503 no . .
H14 H15C 3.4126 no . .
H23 H30 2.2346 no . .
H23 H35A 2.8801 no . .
H23 H35B 2.3871 no . .
H23 H35C 2.3767 no . .
H26A H27 2.5343 no . .
H26A H28A 3.1690 no . .
H26B H27 2.8939 no . .
H26B H28A 2.3545 no . .
H26B H28B 3.5029 no . .
H27 H28A 2.7659 no . .
H27 H28B 2.2140 no . .
H30 H31 2.3343 no . .
H30 H35C 2.9967 no . .
H33 H34 2.3426 no . .
Br12 H11 3.3571 no . 2_557
Br12 H15C 3.2500 no . 2_547
Br12 H31 3.4714 no . 1_455
Br12 H33 3.0672 no . 2_557
Br32 H11 3.2421 no . 2_647
Br32 H13 3.0811 no . 1_645
Br32 H35C 3.2606 no . 2_647
F1 H25 2.81(3) no . 1_455
F1 H8A 3.0809 no . 2_546
F1 H8B 3.1521 no . 2_546
F1 H27 3.3623 no . 1_455
F2 H22 2.21(8) no . .
F2 H15A 3.4133 no . 1_545
F2 H15B 3.0505 no . 1_545
F3 H25 2.68(5) no . 1_455
F3 H8B 3.4935 no . 2_546
F3 H15A 3.2262 no . 1_545
F3 H23 2.5352 no . 1_455
F3 H30 2.8034 no . 1_455
F4 H25 3.53(6) no . 1_545
F4 H3 3.5651 no . 1_545
F4 H5 2.68(8) no . 1_545
F4 H15B 3.4177 no . 1_545
F4 H26A 2.6241 no . 1_545
F4 H35A 3.3247 no . 1_545
F4 H35B 2.6351 no . 1_545
F5 H2 3.05(9) no . 1_645
F5 H26A 3.4296 no . 1_545
F5 H27 3.0737 no . 1_545
F6 H5 3.46(8) no . 1_545
F6 H6A 2.9643 no . 1_545
F6 H26A 2.8904 no . 1_545
F6 H28A 2.7142 no . 2_646
F6 H28B 3.3198 no . 2_646
O2 H25 2.23(5) no . 1_455
O2 H23 2.8232 no . 1_455
O2 H27 3.2497 no . 1_455
O2 H35B 3.3361 no . 1_455
O4 H8B 2.6641 no . 2_556
O4 H27 2.7368 no . 1_455
O22 H3 3.5540 no . .
O22 H10 2.6129 no . .
O22 H15B 2.5905 no . 1_545
O24 H3 2.6339 no . .
O24 H5 2.07(9) no . .
N5 H26A 3.0956 no . .
N25 H5 3.40(6) no . .
N25 H2 3.18(10) no . 1_655
C1 H25 3.02(3) no . 1_455
C1 H22 3.46(8) no . .
C1 H23 3.4292 no . 1_455
C2 H25 3.19(4) no . 1_455
C2 H23 3.4183 no . 1_455
C6 H7 3.2171 no . 2_556
C6 H8B 3.4307 no . 2_556
C6 H26A 3.0846 no . .
C6 H28B 3.5611 no . 2_656
C7 H6B 3.0799 no . 2_546
C7 H7 3.4459 no . 2_556
C7 H26A 3.5219 no . .
C8 H6B 3.0903 no . 2_546
C8 H26A 3.5304 no . .
C8 H26B 3.2829 no . .
C8 H27 3.4420 no . 2_646
C8 H28B 3.2969 no . 2_646
C9 H23 3.4245 no . 1_455
C9 H30 3.3180 no . 1_455
C10 H22 3.43(8) no . .
C10 H15A 3.5382 no . 1_545
C10 H15B 3.5174 no . 1_545
C11 H31 3.3307 no . 1_455
C12 H31 3.0262 no . 1_455
C13 H30 3.4478 no . 1_455
C13 H31 3.4249 no . 1_455
C13 H35C 3.4060 no . 1_455
C14 H23 3.1851 no . 1_455
C14 H30 3.1980 no . 1_455
C14 H35B 3.3091 no . 1_455
C14 H35C 3.2150 no . 1_455
C15 H10 3.5169 no . 1_565
C15 H34 3.0983 no . 1_565
C21 H26A 3.2009 no . 1_545
C23 H14 3.4038 no . 1_655
C24 H5 2.98(7) no . .
C26 H5 3.06(6) no . .
C26 H6A 3.3684 no . .
C26 H8A 3.4523 no . .
C27 H8B 3.4554 no . 2_656
C27 H2 3.31(8) no . 1_655
C27 H26B 3.5929 no . 2_656
C27 H28A 3.5815 no . 2_656
C28 H6A 2.9873 no . 2_646
C28 H8A 3.3634 no . 2_646
C28 H8B 3.5595 no . 2_656
C28 H26B 2.9433 no . 2_656
C29 H35B 3.3324 no . 1_545
C30 H14 3.5790 no . 1_645
C31 H14 3.2517 no . 1_645
C32 H13 3.3438 no . 1_645
C33 H35B 3.3297 no . 1_545
C34 H15B 3.3899 no . 1_545
C34 H35B 3.1459 no . 1_545
C35 H14 2.9586 no . 1_655
H25 F1 2.81(3) no . 1_655
H25 F3 2.68(5) no . 1_655
H25 F4 3.53(6) no . 1_565
H25 O2 2.23(5) no . 1_655
H25 C1 3.02(3) no . 1_655
H25 C2 3.19(4) no . 1_655
H25 H2 2.44(11) no . 1_655
H22 F2 2.21(8) no . .
H22 C1 3.46(8) no . .
H22 C10 3.43(8) no . .
H22 H3 2.7789 no . .
H22 H10 2.4925 no . .
H22 H15B 2.9878 no . 1_545
H3 F4 3.5651 no . 1_565
H3 O22 3.5540 no . .
H3 O24 2.6339 no . .
H3 H22 2.7789 no . .
H3 H35A 2.8595 no . .
H5 F4 2.68(8) no . 1_565
H5 F6 3.46(8) no . 1_565
H5 O24 2.07(9) no . .
H5 N25 3.40(6) no . .
H5 C24 2.98(7) no . .
H5 C26 3.06(6) no . .
H5 H26A 2.3180 no . .
H5 H26B 3.2001 no . .
H6A F6 2.9643 no . 1_565
H6A C26 3.3684 no . .
H6A C28 2.9873 no . 2_656
H6A H7 3.4568 no . 2_556
H6A H26A 2.4878 no . .
H6A H26B 3.4603 no . .
H6A H28A 2.7884 no . 2_656
H6A H28B 2.8438 no . 2_656
H6B C7 3.0799 no . 2_556
H6B C8 3.0903 no . 2_556
H6B H7 2.4344 no . 2_556
H6B H8B 2.4917 no . 2_556
H6B H28B 3.3850 no . 2_656
H7 C6 3.2171 no . 2_546
H7 C7 3.4459 no . 2_546
H7 H6A 3.4568 no . 2_546
H7 H6B 2.4344 no . 2_546
H7 H28B 3.3354 no . 1_455
H8A F1 3.0809 no . 2_556
H8A C26 3.4523 no . .
H8A C28 3.3634 no . 2_656
H8A H26A 3.1337 no . .
H8A H26B 3.0086 no . .
H8A H28A 3.1648 no . .
H8A H28A 3.2752 no . 2_656
H8B F1 3.1521 no . 2_556
H8B F3 3.4935 no . 2_556
H8B O4 2.6641 no . 2_546
H8B C6 3.4307 no . 2_546
H8B C27 3.4554 no . 2_646
H8B C28 3.5595 no . 2_646
H8B H6B 2.4917 no . 2_546
H8B H27 2.7812 no . 2_646
H8B H28B 3.0169 no . 2_646
H2 F5 3.05(9) no . 1_465
H2 N25 3.18(10) no . 1_455
H2 C27 3.31(8) no . 1_455
H2 H25 2.44(11) no . 1_455
H2 H27 2.5693 no . 1_455
H10 O22 2.6129 no . .
H10 C15 3.5169 no . 1_545
H10 H22 2.4925 no . .
H10 H15A 3.3241 no . 1_545
H10 H15B 2.9209 no . 1_545
H10 H34 3.2992 no . .
H10 H35A 3.0577 no . .
H11 Br12 3.3571 no . 2_547
H11 Br32 3.2421 no . 2_657
H11 H31 3.5855 no . 1_455
H11 H34 3.1620 no . .
H13 Br32 3.0811 no . 1_465
H13 C32 3.3438 no . 1_465
H13 H31 3.5375 no . 1_465
H13 H33 3.0763 no . 2_557
H13 H35C 3.1447 no . 1_455
H14 C23 3.4038 no . 1_455
H14 C30 3.5790 no . 1_465
H14 C31 3.2517 no . 1_465
H14 C35 2.9586 no . 1_455
H14 H23 2.8579 no . 1_455
H14 H30 3.4769 no . 1_455
H14 H31 3.3032 no . 1_465
H14 H35B 2.4933 no . 1_455
H14 H35C 2.7594 no . 1_455
H15A F2 3.4133 no . 1_565
H15A F3 3.2262 no . 1_565
H15A C10 3.5382 no . 1_565
H15A H10 3.3241 no . 1_565
H15A H30 3.2043 no . 1_465
H15A H31 3.4783 no . 1_465
H15B F2 3.0505 no . 1_565
H15B F4 3.4177 no . 1_565
H15B O22 2.5905 no . 1_565
H15B C10 3.5174 no . 1_565
H15B C34 3.3899 no . 1_565
H15B H22 2.9878 no . 1_565
H15B H10 2.9209 no . 1_565
H15B H34 2.5023 no . 1_565
H15C Br12 3.2500 no . 2_557
H15C H34 2.8196 no . 1_565
H23 F3 2.5352 no . 1_655
H23 O2 2.8232 no . 1_655
H23 C1 3.4292 no . 1_655
H23 C2 3.4183 no . 1_655
H23 C9 3.4245 no . 1_655
H23 C14 3.1851 no . 1_655
H23 H14 2.8579 no . 1_655
H26A F4 2.6241 no . 1_565
H26A F5 3.4296 no . 1_565
H26A F6 2.8904 no . 1_565
H26A N5 3.0956 no . .
H26A C6 3.0846 no . .
H26A C7 3.5219 no . .
H26A C8 3.5304 no . .
H26A C21 3.2009 no . 1_565
H26A H5 2.3180 no . .
H26A H6A 2.4878 no . .
H26A H8A 3.1337 no . .
H26A H28A 3.3328 no . 2_656
H26B C8 3.2829 no . .
H26B C27 3.5929 no . 2_646
H26B C28 2.9433 no . 2_646
H26B H5 3.2001 no . .
H26B H6A 3.4603 no . .
H26B H8A 3.0086 no . .
H26B H28A 3.0794 no . 2_646
H26B H28B 2.7812 no . 2_646
H27 F1 3.3623 no . 1_655
H27 F5 3.0737 no . 1_565
H27 O2 3.2497 no . 1_655
H27 O4 2.7368 no . 1_655
H27 C8 3.4420 no . 2_656
H27 H8B 2.7812 no . 2_656
H27 H2 2.5693 no . 1_655
H28A F6 2.7142 no . 2_656
H28A C27 3.5815 no . 2_646
H28A H6A 2.7884 no . 2_646
H28A H8A 3.1648 no . .
H28A H8A 3.2752 no . 2_646
H28A H26A 3.3328 no . 2_646
H28A H26B 3.0794 no . 2_656
H28B F6 3.3198 no . 2_656
H28B C6 3.5611 no . 2_646
H28B C8 3.2969 no . 2_656
H28B H6A 2.8438 no . 2_646
H28B H6B 3.3850 no . 2_646
H28B H7 3.3354 no . 1_655
H28B H8B 3.0169 no . 2_656
H28B H26B 2.7812 no . 2_656
H30 F3 2.8034 no . 1_655
H30 C9 3.3180 no . 1_655
H30 C13 3.4478 no . 1_655
H30 C14 3.1980 no . 1_655
H30 H14 3.4769 no . 1_655
H30 H15A 3.2043 no . 1_645
H31 Br12 3.4714 no . 1_655
H31 C11 3.3307 no . 1_655
H31 C12 3.0262 no . 1_655
H31 C13 3.4249 no . 1_655
H31 H11 3.5855 no . 1_655
H31 H13 3.5375 no . 1_645
H31 H14 3.3032 no . 1_645
H31 H15A 3.4783 no . 1_645
H33 Br12 3.0672 no . 2_547
H33 H13 3.0763 no . 2_547
H34 C15 3.0983 no . 1_545
H34 H10 3.2992 no . .
H34 H11 3.1620 no . .
H34 H15B 2.5023 no . 1_545
H34 H15C 2.8196 no . 1_545
H34 H35B 3.4397 no . 1_545
H35A F4 3.3247 no . 1_565
H35A H3 2.8595 no . .
H35A H10 3.0577 no . .
H35B F4 2.6351 no . 1_565
H35B O2 3.3361 no . 1_655
H35B C14 3.3091 no . 1_655
H35B C29 3.3324 no . 1_565
H35B C33 3.3297 no . 1_565
H35B C34 3.1459 no . 1_565
H35B H14 2.4933 no . 1_655
H35B H34 3.4397 no . 1_565
H35C Br32 3.2606 no . 2_657
H35C C13 3.4060 no . 1_655
H35C C14 3.2150 no . 1_655
H35C H13 3.1447 no . 1_655
H35C H14 2.7594 no . 1_655

#==============================================================================
loop_
_geom_hbond_atom_site_label_D
_geom_hbond_atom_site_label_H
_geom_hbond_atom_site_label_A
_geom_hbond_site_symmetry_D
_geom_hbond_site_symmetry_H
_geom_hbond_site_symmetry_A
_geom_hbond_distance_DA
_geom_hbond_distance_DH
_geom_hbond_distance_HA
_geom_hbond_angle_DHA
_geom_hbond_publ_flag
O2 H2 F1 . . . 2.683(7) 0.98(7) 2.42(8) 95(5) no
O2 H2 O4 . . . 2.629(7) 0.98(7) 1.70(9) 156(8) no
O22 H22 F2 . . . 2.902(7) 0.98(7) 2.21(8) 126(6) no
O22 H22 O24 . . . 2.716(7) 0.98(7) 1.94(7) 135(7) no
N5 H5 O24 . . . 2.922(8) 0.98(6) 2.07(9) 144(7) no
N25 H25 O2 . . 1_655 3.035(8) 0.98(3) 2.23(5) 139(5) no

#==============================================================================
# Additional structures and associated data_? identifiers
# should be added at this point if there is more than one 
# structure analysis in the CIF.


_shelx_res_file
;
TITL ASAD9
CELL  0.71075 9.92800 7.16800 21.27200 90.00000 92.81200 90.00000
ZERR  4 0.00300 0.00200 0.00700 0.00000 0.00900 0.00000
LATT -1
SYMM    -X, .50+Y,    -Z
SFAC C H F N O BR
UNIT 56 60 12 4 8 4
L.S. 20
FMAP 2
PLAN -5
WPDB -2
HTAB
BOND $H
CONF
LIST 4
TEMP -180.0
ACTA 50
SIZE 0.200 0.100 0.020
DFIX 0.9800 0.0050 N5 H5 N25 H25 O2 H2 O22 H22
WGHT    0.042900
FVAR       0.83078
BR12  6   -0.080360   -0.136427    1.022579    11.00000    0.03161    0.02648 =
         0.02444    0.00515    0.00479    0.00466
BR32  6    0.627156   -0.592253    1.018012    11.00000    0.03517    0.02449 =
         0.02163    0.00599   -0.00129    0.00336
F1    3   -0.106728    0.004280    0.637136    11.00000    0.03255    0.02044 =
         0.02412   -0.00402   -0.00249   -0.00104
F2    3    0.032185   -0.144183    0.699956    11.00000    0.01583    0.02060 =
         0.03314   -0.00531    0.00114    0.00245
F3    3   -0.183522   -0.176896    0.708303    11.00000    0.01878    0.01481 =
         0.04097   -0.00534    0.00626   -0.00563
F4    3    0.415934   -0.567397    0.714539    11.00000    0.03123    0.00730 =
         0.03161   -0.00118    0.00081   -0.00437
F5    3    0.602915   -0.419038    0.702138    11.00000    0.02263    0.02061 =
         0.03310   -0.00730    0.00437    0.00413
F6    3    0.421251   -0.338287    0.649506    11.00000    0.03895    0.01480 =
         0.02132   -0.00200   -0.00276    0.00311
O2    5   -0.214907    0.205698    0.728242    11.00000    0.01262    0.01481 =
         0.02779   -0.00034   -0.00126    0.00394
O4    5   -0.085847    0.424989    0.652497    11.00000    0.01970    0.01448 =
         0.02792    0.00402   -0.00103    0.00393
O22   5    0.290344   -0.255383    0.758082    11.00000    0.01170    0.01484 =
         0.02751    0.00436   -0.00056   -0.00005
O24   5    0.317351    0.035019    0.677665    11.00000    0.01373    0.01308 =
         0.02669    0.00454   -0.00152   -0.00005
N5    4    0.126728    0.323077    0.633925    11.00000    0.01901    0.01821 =
         0.02225    0.00162    0.00098    0.00276
N25   4    0.532808    0.089229    0.651816    11.00000    0.01410    0.01361 =
         0.01897    0.00237    0.00121    0.00198
C1    1   -0.086397   -0.051320    0.697108    11.00000    0.01540    0.01658 =
         0.03032   -0.00181    0.00036   -0.00150
C2    1   -0.091224    0.115438    0.743720    11.00000    0.01193    0.01265 =
         0.02944    0.00159   -0.00217   -0.00253
C3    1    0.029669    0.247841    0.734162    11.00000    0.01249    0.01733 =
         0.02274    0.00101   -0.00209   -0.00380
AFIX  13
H3    2    0.115516    0.174919    0.738304    11.00000   -1.20000
AFIX   0
C4    1    0.018141    0.339526    0.669288    11.00000    0.01886    0.01218 =
         0.02316    0.00142   -0.00110   -0.00411
C6    1    0.131872    0.401945    0.570936    11.00000    0.02658    0.02330 =
         0.02631    0.00610    0.00338    0.00498
AFIX  23
H6A   2    0.221042    0.461090    0.566577    11.00000   -1.20000
H6B   2    0.062438    0.500610    0.565745    11.00000   -1.20000
AFIX   0
C7    1    0.109633    0.262377    0.520351    11.00000    0.02955    0.04346 =
         0.02475    0.00401   -0.00505   -0.00658
AFIX  43
H7    2    0.031397    0.186429    0.521634    11.00000   -1.20000
AFIX   0
C8    1    0.188363    0.235331    0.474373    11.00000    0.04136    0.03397 =
         0.02620    0.00289   -0.00372   -0.00339
AFIX  93
H8A   2    0.267630    0.308397    0.471397    11.00000   -1.20000
H8B   2    0.166800    0.142441    0.443652    11.00000   -1.20000
AFIX   0
C9    1   -0.090832    0.043389    0.811319    11.00000    0.01451    0.01109 =
         0.02264   -0.00107   -0.00081   -0.00308
C10   1    0.011864   -0.072090    0.836524    11.00000    0.01664    0.01688 =
         0.02963   -0.00178    0.00346    0.00123
AFIX  43
H10   2    0.080994   -0.113270    0.810477    11.00000   -1.20000
AFIX   0
C11   1    0.013930   -0.126848    0.898731    11.00000    0.01651    0.01413 =
         0.02733   -0.00058    0.00062    0.00099
AFIX  43
H11   2    0.083709   -0.205903    0.915388    11.00000   -1.20000
AFIX   0
C12   1   -0.084934   -0.066652    0.936133    11.00000    0.02394    0.02131 =
         0.01656    0.00283   -0.00126   -0.00683
C13   1   -0.188984    0.049187    0.912474    11.00000    0.01674    0.01407 =
         0.03030   -0.00179    0.00410   -0.00146
AFIX  43
H13   2   -0.257397    0.091123    0.938796    11.00000   -1.20000
AFIX   0
C14   1   -0.189774    0.101078    0.849884    11.00000    0.01713    0.01431 =
         0.02985   -0.00310   -0.00135   -0.00099
AFIX  43
H14   2   -0.260423    0.178493    0.833122    11.00000   -1.20000
AFIX   0
C15   1    0.034609    0.406912    0.782514    11.00000    0.02313    0.01569 =
         0.02581    0.00250    0.00059   -0.00650
AFIX 137
H15A  2   -0.053531    0.468511    0.782360    11.00000   -1.20000
H15B  2    0.103464    0.497653    0.771550    11.00000   -1.20000
H15C  2    0.057047    0.356146    0.824505    11.00000   -1.20000
AFIX   0
C21   1    0.468482   -0.395705    0.706101    11.00000    0.02077    0.01015 =
         0.02167    0.00247    0.00286   -0.00297
C22   1    0.432459   -0.265719    0.760335    11.00000    0.01268    0.00786 =
         0.02645    0.00018    0.00103   -0.00196
C23   1    0.493981   -0.064841    0.751511    11.00000    0.01395    0.01290 =
         0.01896    0.00181   -0.00070   -0.00185
AFIX  13
H23   2    0.594405   -0.075207    0.751299    11.00000   -1.20000
AFIX   0
C24   1    0.442003    0.024561    0.690297    11.00000    0.02093    0.00404 =
         0.02730   -0.00694   -0.00158    0.00099
C26   1    0.492269    0.184827    0.593330    11.00000    0.01837    0.01865 =
         0.01977    0.00004    0.00162    0.00135
AFIX  23
H26A  2    0.426378    0.283962    0.602147    11.00000   -1.20000
H26B  2    0.447785    0.094920    0.563709    11.00000   -1.20000
AFIX   0
C27   1    0.613019    0.270499    0.563284    11.00000    0.01906    0.01969 =
         0.02419    0.00570   -0.00054    0.00035
AFIX  43
H27   2    0.675456    0.340287    0.589092    11.00000   -1.20000
AFIX   0
C28   1    0.634870    0.253098    0.504472    11.00000    0.03388    0.02994 =
         0.03542    0.01062    0.01106    0.00694
AFIX  93
H28A  2    0.573847    0.183953    0.477729    11.00000   -1.20000
H28B  2    0.712033    0.309390    0.487777    11.00000   -1.20000
AFIX   0
C29   1    0.483884   -0.353217    0.821683    11.00000    0.01705    0.00931 =
         0.01820    0.00010   -0.00168    0.00062
C30   1    0.620109   -0.351393    0.840917    11.00000    0.01738    0.01178 =
         0.02759    0.00433    0.00361   -0.00198
AFIX  43
H30   2    0.683424   -0.297437    0.814210    11.00000   -1.20000
AFIX   0
C31   1    0.665102   -0.426466    0.898065    11.00000    0.01638    0.01873 =
         0.02177    0.00389    0.00059    0.00113
AFIX  43
H31   2    0.758015   -0.422952    0.911017    11.00000   -1.20000
AFIX   0
C32   1    0.571278   -0.507098    0.936064    11.00000    0.02842    0.01282 =
         0.01611    0.00226   -0.00367    0.00319
C33   1    0.436101   -0.519907    0.917466    11.00000    0.02083    0.01477 =
         0.02180    0.00038    0.00388   -0.00158
AFIX  43
H33   2    0.374216   -0.581285    0.943151    11.00000   -1.20000
AFIX   0
C34   1    0.393013   -0.440853    0.860323    11.00000    0.01682    0.01361 =
         0.02480   -0.00294    0.00175   -0.00137
AFIX  43
H34   2    0.300211   -0.446416    0.847264    11.00000   -1.20000
AFIX   0
C35   1    0.456663    0.061909    0.806440    11.00000    0.01696    0.01341 =
         0.02524   -0.00075    0.00126    0.00262
AFIX 137
H35A  2    0.358305    0.071176    0.807423    11.00000   -1.20000
H35B  2    0.494888    0.186435    0.800669    11.00000   -1.20000
H35C  2    0.493041    0.008796    0.846190    11.00000   -1.20000
AFIX   0
H25   2    0.625266    0.065419    0.667932    11.00000    0.01349
H22   2    0.249051   -0.163912    0.728877    11.00000    0.04189
H5    2    0.216110    0.270879    0.644742    11.00000    0.07467
H2    2   -0.185409    0.275705    0.691820    11.00000    0.06172
HKLF 4
 
REM  ASAD9
REM R1 =  0.0378 for    4653 Fo > 4sig(Fo)  and  0.0414 for all    5388 data
REM    397 parameters refined using      5 restraints
 
END  
     
WGHT      0.0429      0.0000 

REM Instructions for potential hydrogen bonds
HTAB C3 O24
EQIV $1 x-1, y+1, z
HTAB C13 Br32_$1
EQIV $2 x+1, y, z
HTAB C23 F3_$2
EQIV $3 x, y+1, z
HTAB C26 F4_$3
EQIV $4 -x, y-1/2, -z+2
HTAB C33 Br12_$4
HTAB N25 O2_$2
HTAB O22 F2
HTAB O22 O24
HTAB N5 O24
HTAB O2 O4

REM Highest difference peak  1.053,  deepest hole -0.701,  1-sigma level  0.163
Q1    1  -0.0664 -0.1333  0.9765  11.00000  0.05    1.05
Q2    1   0.6029 -0.6001  1.0646  11.00000  0.05    0.97
Q3    1   0.6267 -0.5834  0.9721  11.00000  0.05    0.81
Q4    1  -0.0691 -0.1338  1.0690  11.00000  0.05    0.75
Q5    1   0.0739 -0.1130  0.6541  11.00000  0.05    0.54
;

_shelx_hkl_file
;
   0   0   2  754.00   88.80
   0   0  -2   16.15   49.26
   0   0   2  963.50  102.04
  -1   0   0   27.81   39.55
   1   0   0   19.03   36.85
   1   0  -1  120.38   35.77
  -1   0   1  148.99   39.70
   1   0  -1  171.41   44.97
  -1   0   1  159.12   47.30
  -1   0  -1   43.34   25.47
  -1   0  -1   38.00   29.27
  -1   0  -1   48.87   26.43
  -1   0   2  557.91   66.73
  -1   0   2  537.11   67.77
   1   0  -2  535.49   68.74
   0  -1   0    3.60   29.28
   0  -1   0   -0.00   18.03
   0   1   0    0.68   17.62
   0  -1   0    0.80   15.81
   0   1   0    3.93   15.85
   0   0  -316839.90  959.55
   0   0  -319510.45 1081.56
   0   0   320351.82 1138.41
   0   0   323345.22 1339.33
  -1   0  -2  115.98   37.47
  -1   0  -2  133.14   37.40
   1   0   2  129.94   37.89
   1   0   2  112.61   39.04
   0  -1  -1  805.23   74.33
   0  -1   1  793.60   85.94
   0   1  -1  591.61   69.08
   0   1   1  787.96   71.92
   0  -1   1  833.16   86.05
   0  -1   1  874.65   79.19
   0  -1  -1  981.75   98.36
   0   1  -1  834.77   75.46
   0  -1  -1  769.73   70.65
   0   1   1  747.32   71.22
   0   1   2 1803.17  145.24
   0  -1  -2 1953.88  144.39
   0  -1   2 1871.84  155.01
   0   1   2 1912.49  141.42
   0  -1  -2 1799.65  144.71
   0   1  -2 1647.56  123.89
   0  -1   2 1745.52  174.09
  -1   0   3   73.26   23.55
   1   0  -3   81.90   30.01
  -1   0   3   80.30   28.64
  -1  -1   0  541.55  104.58
  -1  -1   0  548.39   67.19
  -1   1   0  598.36   67.68
   1  -1   0  581.38   74.14
   1  -1   0  462.88   59.43
  -1   1   0  484.92   65.02
   1  -1   0  531.56   69.36
  -1  -1   1 3831.61  252.44
   1  -1  -1 3496.52  243.24
  -1   1   1 4295.95  284.22
  -1  -1   1 3951.82  272.27
  -1   1   1 4480.72  289.98
   1  -1  -1 4033.27  272.74
   1   0   3  275.43   47.86
  -1   0  -3  251.26   50.76
  -1   0  -3  262.70   57.94
   1   0   3  252.41   52.17
   1  -1   1 5009.48  319.73
  -1   1  -1 4002.70  260.22
  -1   1  -1 4706.22  302.06
  -1   1  -1 4202.24  288.97
  -1  -1  -1 4558.93  299.27
   1  -1   1 4749.78  321.09
  -1  -1  -1 4110.78  290.81
   0   0  -4 8326.87  641.31
   0   0   4 8847.14  560.05
   1  -1  -2 4191.35  281.06
  -1   1   2 4049.17  262.94
   1   1  -2 3005.31  320.78
  -1   1   2 3738.10  254.11
  -1  -1   2 4105.80  262.46
   1   1  -2 3742.08  246.92
   0   1   3 2089.86  156.49
   0  -1  -3 1848.17  138.51
   0   1   3 2026.21  151.15
   0  -1  -3 1951.79  144.81
   0  -1  -3 1648.91  266.55
   0   1  -3 2018.71  160.49
   0   1   3 2084.86  158.05
   0  -1   3 1969.69  160.12
   1   1   2  171.02   52.97
  -1  -1  -2  173.38   42.49
   1  -1   2  186.69   37.00
  -1  -1  -2  208.41   38.61
  -1   1  -2  156.00   42.24
  -1   1  -2  204.04   36.79
  -1   1  -2  181.36   36.30
   1  -1   2  185.30   46.35
  -2   0   018708.58 1054.71
  -2   0   1 8567.40  521.57
  -2   0   1 8547.41  525.96
  -1   0   4   34.40   21.85
   1   0  -4   32.20   27.52
   2   0   1 2014.82  171.52
  -2   0  -1 1998.73  171.78
  -1   0  -4  210.77   70.28
  -1   0  -4  240.15   71.51
  -1   0  -4  252.46   51.25
   1   0   4  239.77   51.48
  -2   0   2 1434.18  132.38
  -2   0   2 1466.22  120.47
   2   0  -2 1321.89  113.18
  -1  -1   3  269.89   42.74
   1   1  -3  169.69   40.23
  -1   1   3  206.07   38.56
   1   1  -3  215.83   42.07
  -1   1   3  187.46   39.15
  -1   1   3  204.78   46.03
   1  -1  -3  247.13   44.80
   1  -1   3  749.36   90.02
  -1  -1  -3  835.37   87.69
   1  -1   3  797.03   90.83
  -1  -1  -3  988.83  135.56
   1  -1   3  965.03   82.71
  -1   1  -3 1263.71  139.85
  -1   1  -3 1279.27  252.53
  -1  -1  -3  996.12  119.74
   1   1   3 1441.68  143.35
  -2   0  -2  444.68   70.74
  -2   0  -2  424.90   66.61
  -2   0  -2  437.55   83.15
   0   1  -4  206.05   49.29
   0   1   4  223.51   40.83
   0  -1  -4  261.65   45.26
   0   1  -4  211.93   46.95
   0  -1  -4  198.50  137.12
   0  -1  -4  233.61   50.16
   0   1  -4  231.18   45.75
   0  -1   4  277.69   49.57
   0   1   4  242.16   46.67
   0   0   5  103.58   45.04
   0   0   5   33.74   22.03
   0   0  -5   89.76   51.85
  -2   0   3  182.24   45.68
  -2   0   3  161.62   41.04
   2   0  -3  151.89   52.71
   2   1   024419.60 1355.43
  -2   1   027856.97 1713.60
  -2  -1   027917.36 1711.79
   2  -1   027570.53 1583.57
  -2  -1   026939.99 1482.51
  -2  -1   1 6028.94  415.67
  -2  -1   1 6252.31  394.15
   2  -1  -1 5838.98  377.26
  -2  -1   1 5308.46  351.73
  -2   1   1 6595.05  411.14
   1   1  -4 1358.42  104.63
  -1   1   4 1267.00  158.30
  -1   1   4  926.58   95.49
   1  -1  -4 1487.32  117.28
  -1  -1   4 1509.28  142.56
  -1   1   4 1163.64  112.29
  -1  -1   4 1508.21  138.63
   1  -1  -4 1396.79  125.70
   1   0  -5  803.78  108.81
  -1   0   5  742.77  107.07
  -2   1  -1 4986.80  331.58
  -2  -1  -1 3918.52  270.30
   2  -1   1 4033.62  292.60
  -2   1  -1 5215.25  347.91
   2  -1   1 4197.79  292.79
  -2  -1  -1 4059.80  288.17
  -2   0  -3 8575.24  542.34
   2   0   3 6696.23  431.15
   2   0   3 7022.56  468.10
  -2   0  -3 7442.67  464.57
   1  -1   4 1272.82  109.60
  -1  -1  -4 1310.15  113.64
   1  -1   4 1270.73  152.52
  -1  -1  -4 1240.79  178.03
   1   1   4  950.74  106.79
  -1   1  -4  852.52  123.34
   1   1   4  897.88  104.84
  -1  -1  -4 1329.20  111.49
  -1   1  -4  938.08  117.73
  -2   1   2 8512.35  510.49
   2  -1  -2 7997.27  537.27
   2   1  -2 8662.22  517.00
  -2  -1   2 9341.40  555.67
  -2  -1   2 8536.40  688.81
  -1   0  -5 1046.49   98.73
  -1   0  -5 1047.69  178.99
   1   0   5 1109.95  109.10
  -1   0  -5 1108.45  167.25
  -2  -1  -213750.25  790.82
   2  -1   213911.05  851.08
  -2   1  -212417.84  855.89
   2  -1   211985.52  702.81
  -2   1  -212361.95  724.60
   2   0  -4 2367.96  223.55
  -2   0   4 2488.14  204.72
   2   0  -4 2285.94  210.97
   0  -1  -5  234.12   80.99
   0  -1   5  280.22   93.23
   0  -1   5  276.48   57.26
   0  -1  -5  323.53   54.42
   0   1  -5  294.03   94.02
   0   1  -5  323.90   58.36
   0   1   5  312.25   50.05
   0  -1  -5  273.90   44.62
   0   1   5  251.16   89.92
   2   1  -3    6.41   47.56
   0  -2   010274.22  598.84
   0  -2   0 8205.88  504.61
   0   2   012351.60  705.74
   0  -2   0 8896.24  512.23
   0   2   010376.37  593.80
   0   0   6 6066.90  400.90
   0   0   6 6994.48  450.29
   0   0  -6 6951.94  545.25
  -2   0  -4 1624.05  188.65
  -2   0  -4 1460.62  160.09
   2   0   4 1448.48  148.01
  -1  -1   5  495.42   55.84
  -1   1   5  582.77   72.18
   1  -1  -5  579.77  103.41
   1   1  -5  724.22   96.39
  -1  -1   5  538.53   75.16
   1  -1  -5  505.82   61.49
  -1   1   5  661.37   83.00
   2  -1   3 5116.21  333.54
  -2  -1  -3 5048.06  330.39
  -2   1  -3 6212.08  420.65
   2  -1   3 5552.24  376.10
  -2   1  -3 5533.85  362.14
   0   2   210934.36  621.82
   0   2  -2 9793.91  610.74
   0  -2  -210882.70  620.23
   0  -2  -212053.59  678.78
   0   2  -210711.85  637.75
   0  -2   210971.87  643.93
   0  -2  -211554.06  687.22
   0  -2   213092.21  748.51
   0   2  -2 8832.54  521.05
   1   0  -6 2937.23  226.78
  -1   0   6 2981.29  273.77
   1   0  -6 2557.98  310.78
   1   1   5 2783.63  244.23
  -1  -1  -5 2334.70  207.35
   1   1   5 2457.53  227.26
   1   1   5 2581.90  213.01
  -1   1  -5 2205.06  239.64
   1  -1   5 2192.66  160.99
  -1  -1  -5 2302.18  269.34
  -1  -1  -5 2559.52  213.31
  -1  -2   013754.27  778.87
  -1   2   016730.12  923.26
  -1  -2   014139.80  790.94
   1   2   015255.84  852.56
   1  -2   016150.43  903.66
   1  -2   014888.50  840.67
  -1   2   018178.04 1004.83
  -1  -2   017021.09  943.20
   1   2   016395.34  920.33
  -1  -2   1 1927.94  149.71
  -1   2   1 1724.73  148.21
   1   2  -1 1630.00  117.46
   1  -2  -1 2043.58  166.24
   1  -2  -1 1863.66  141.66
  -1   2   1 1692.31  119.74
  -1  -2   1 1778.69  149.93
  -1  -2   1 1911.21  162.93
   1   2  -1 1652.36  118.04
   1  -2  -1 1889.09  150.81
  -1  -2  -1 1841.90  139.61
   1  -2   1 1964.94  148.54
   1   2   1 1830.08  150.47
  -1  -2  -1 1896.27  152.05
  -1   2  -1 1996.75  148.23
   1   2   1 1984.51  165.07
  -1   2  -1 1660.45  111.34
  -1  -2  -1 2017.90  152.93
   1  -2   1 1925.95  158.78
  -2   0   5   81.02   27.88
   2   0  -5   78.54   28.80
   2   0  -5   84.40   32.17
  -3   0   0  355.32   60.37
   2  -1  -411459.10  664.79
  -2  -1   413022.41  736.94
  -2   1   413068.16  755.38
  -2   1   411902.33  684.44
   2   1  -412565.06  714.76
  -2  -1   412316.13  728.19
  -3   0   1  523.95   71.94
  -3   0   1  475.40   81.46
   3   0  -1  378.36   62.18
  -1   0  -6 3845.86  461.65
  -1   0  -6 4275.49  404.61
   1   0   6 4087.87  370.94
  -3   0  -1 9068.18  559.44
   1  -2  -2 3664.83  262.02
  -1  -2   2 3903.07  253.36
   1   2  -2 3020.75  207.90
   1  -2  -2 3568.61  238.48
   1  -2  -2 3574.91  250.63
   1   2  -2 3141.80  230.75
  -1   2   2 3122.94  215.33
  -1  -2   2 3554.05  248.04
  -1   2   2 3273.21  220.76
   3   0  -2    9.86   27.18
  -3   0   2    9.20   24.89
  -3   0   2    8.14   21.18
   0  -2   315000.30  847.07
   0   2  -315845.86  900.68
   0  -2  -314538.94  813.68
   0  -2   317214.56  954.72
   0   2   316730.37  920.33
   0  -2  -315345.96  854.60
   0  -2   315250.14  880.62
   0   2   313375.66 1173.85
   0  -2  -315755.00 1001.18
   1  -2   2  146.63   34.41
  -1   2  -2  101.71   29.88
   1  -2   2  135.26   32.57
   1  -2   2  139.03   41.67
   1   2   2  118.64   32.96
  -1  -2  -2  149.28   34.14
  -1   2  -2  108.65   28.62
  -1  -2  -2  135.27   32.65
   1   2   2  -15.56   17.41
  -1  -2  -2  123.30   29.78
   0   1   6 1180.77  125.64
   0  -1  -6 1300.25  122.23
   0  -1   6 1124.05  114.65
   0   1  -6 1045.08  164.89
   0  -1  -6 1083.88  114.17
   0   1   6  873.33  151.25
   0   1   6  889.46   82.83
   0  -1  -6  916.74  161.77
   0   1  -6 1084.47  187.37
   0  -1   6 1138.77  184.99
   2  -1   4 5797.02  459.33
  -2   1  -4 5828.13  384.22
  -2   1  -4 4766.46  331.69
   2   1   4 4277.50  297.99
   2  -1   4 5466.54  370.64
  -2  -1  -4 6280.81  483.75
  -2  -1  -4 6561.44  543.43
   2   0   5 1746.38  167.82
  -2   0  -5 1817.14  214.97
  -2   0  -5 1798.90  169.69
  -3   0  -2 3955.26  295.34
  -3   0  -2 3844.04  277.01
  -3   0  -2 3666.33  271.35
   1  -2  -3 1248.20   99.70
  -1  -2   3 1375.37  103.13
  -1   2   3 1431.43  115.69
   1  -2  -3 1107.81   90.14
  -1  -2   3 1233.70  123.88
   1   2  -3 1381.68  243.83
  -1   2   3 1322.90   98.32
   1  -1  -6 5245.60  502.91
  -1   1   6 5336.79  440.67
  -1  -1   6 6414.86  461.77
   1   1  -6 4873.80  353.55
  -1  -1   6 5448.59  361.47
   1   1  -6 6381.79  447.41
  -1   1   6 5986.47  406.43
  -3   0   3    2.52   19.68
   3   0  -3    2.34   25.33
  -3   0   3    6.74   22.34
   3   0  -3    2.39   24.60
   0   0   7 2799.55  286.06
   0   0   7 2814.00  266.23
   0   0  -7 2370.55  232.10
   0   0  -7 2677.55  299.08
  -1  -2  -3 7128.65  422.64
   1  -2   3 6396.31  413.70
   1   2   3 6641.64  401.37
  -1   2  -3 5233.85  383.46
  -1  -2  -3 6491.16  388.04
   1  -2   3 6839.05  407.69
   1  -2   3 6716.77  428.44
  -1   2  -3 6318.83  407.80
  -1  -2  -3 6602.59  405.33
  -2   1   511327.21  726.10
  -2  -1   510383.80  654.18
   2  -1  -510262.01  600.38
   2   1  -5 9162.11  640.68
  -2  -1   510497.45  604.23
  -2   1   510172.71  642.26
  -3  -1   0 1593.70  150.38
  -3  -1   0 1586.83  129.00
  -3   1   0 1699.18  180.01
  -3  -1   0 1747.49  171.90
   3  -1   0 1619.60  180.32
  -3  -1   1  324.19   59.08
   3  -1  -1  277.15   76.77
  -3  -1   1  330.00   54.60
  -3   1   1  391.65   68.31
  -3  -1   1  322.39   59.00
  -1   1  -6 9850.99  656.35
  -1   1  -611469.24  739.79
   1   1   612681.64  773.96
   1   1   611793.55  773.35
   1  -1   6 9541.80  754.84
   1   1   611118.67  699.35
  -1  -1  -6 9603.92  623.79
  -1  -1  -6 8857.69  582.89
  -1  -1  -6 9587.71  694.50
   0   2   4 9932.08  566.79
   0  -2  -414253.21  799.04
   0  -2  -412531.29  704.54
   0  -2   412771.25  756.48
   0   2   410897.35  616.86
   0  -2   413032.55  864.19
   0   2  -411453.71  674.90
   0  -2   412265.36  843.64
  -3   1  -1 2448.05  198.18
  -3  -1  -1 2688.59  222.71
  -3  -1  -1 2542.29  201.42
  -3   1  -1 2022.81  232.86
   3  -1   1 2815.62  216.12
  -2   0   6 1257.40  114.45
   2   0  -6 1260.11  155.44
   2   0  -6 1306.72  118.63
  -1   0   7 2474.20  263.43
   1   0  -7 2467.75  218.00
   1   0  -7 1995.77  252.45
  -3   0  -3 1764.57  183.86
  -3   0  -3 1900.44  177.29
  -3   0  -3 2055.66  190.20
  -3   1   2   55.99   29.14
  -3  -1   2   62.46   31.94
  -3  -1   2   61.56   30.75
   3   1  -2   63.92   33.45
  -2  -2   0 3186.35  225.86
  -2  -2   0 3226.15  225.56
  -2   2   0 4300.96  294.86
   2   2   0 3668.03  273.67
   2  -2   0 3345.08  238.35
  -2   2   0 3988.86  268.86
   2  -2   0 3521.14  255.91
  -2   2   0 3527.77  244.56
   2   2   0 3687.43  254.05
  -2  -2   1 2185.63  163.46
   2   2  -1 2395.54  192.87
  -2  -2   1 2175.44  163.75
   2   2  -1 2592.81  195.50
   2  -2  -1 2101.89  198.55
  -2   2   1 2358.78  196.56
  -2   2   1 2840.19  221.12
  -2   2   1 2681.66  203.91
   2  -1   5 1565.11  208.21
  -2   1  -5 1548.79  197.19
  -2  -1  -5 1496.07  119.74
  -2  -1  -5 1858.58  161.38
   2   1   5 1766.75  167.65
  -2  -1  -5 1491.41  162.02
  -3   0   4   10.50   25.69
   3   0  -4   11.37   21.72
   3   0  -4   15.00   23.80
   2   2   1 4876.66  323.65
  -2  -2  -1 4403.68  295.92
  -2   2  -1 5012.47  323.81
   2  -2   1 5296.91  347.26
  -2   2  -1 5057.83  332.74
   2  -2   1 4916.85  340.93
   2   2   1 4630.38  326.16
  -2  -2  -1 5029.10  324.74
  -1   0  -7  414.40  101.04
   1   0   7  406.71   91.17
  -1   0  -7  403.54   87.98
  -3   1  -2  341.24   60.43
   3  -1   2  463.78   70.43
   3   1   2  296.41   56.15
  -3   1  -2  316.94   80.05
  -3  -1  -2  471.18   66.71
   1  -2   4 2133.87  227.82
  -1  -2  -4 2363.69  193.11
  -1   2  -4 1855.20  163.88
  -1  -2  -4 2439.42  174.13
   1  -2   4 2449.02  202.95
  -1   2  -4 1697.67  197.97
   1  -2   4 2655.32  187.89
  -1  -2  -4 2625.73  181.85
   2  -2  -2 1564.28  119.16
  -2  -2   2 1563.56  106.99
   2   2  -2 1308.79  111.26
  -2   2   2 1296.42  105.57
  -2   2   2 1314.37  104.68
  -2  -2   2 1631.82  118.75
   2   2  -2 1216.23  111.22
  -2   2   2 1341.70  115.91
  -2   0  -6  617.44  107.77
   2   0   6  606.66   82.32
  -2   0  -6  480.16   77.72
  -2   0  -6  603.03  101.87
   3   1  -3  198.54   45.31
   3   1  -3  183.11   44.54
  -3  -1   3  224.88   46.59
  -3  -1   3  201.63   59.25
  -3   1   3  197.02   44.25
   0   1  -7  140.97   54.58
   0  -1   7  182.80   81.89
   0   1   7  118.50   59.28
   0  -1   7  183.42   48.97
   0  -1  -7  186.32   58.65
   0  -1  -7  151.09   57.30
   0   1   7  132.87   59.99
   0   1   7  104.97   36.37
   0   1  -7  143.66   65.40
   0  -1  -7  167.12   47.44
  -2  -2  -2  865.29   89.11
  -2   2  -2  955.89   95.23
   2  -2   2  980.78   97.03
   2  -2   2  962.90  100.28
  -2  -2  -2  951.24   92.27
  -2   2  -2  672.43  101.35
  -2  -2  -2  834.09   86.97
   2   2   2  736.03  104.21
  -3   0  -4 5149.21  413.27
  -3   0  -4 4608.68  360.09
  -3   0  -4 4775.13  382.33
   0  -2   5 3010.69  361.48
   0  -2  -5 3174.46  209.52
   0   2  -5 3012.73  230.97
   0  -2   5 3782.22  262.80
   0   2   5 2809.77  193.76
   0  -2   5 3008.53  280.10
   0  -2  -5 3481.53  232.41
   2   1  -6 5357.88  449.58
  -2  -1   6 5785.11  456.00
  -2   1   6 5314.91  408.03
  -2  -1   6 6012.34  407.85
  -2   1   6 6148.90  406.11
   2  -1  -6 6063.70  432.69
  -1   1   7 1601.12  198.29
  -1  -1   7 1583.49  191.88
   1   1  -7 1621.24  145.02
  -1   1   7 1801.27  190.09
  -1  -1   7 1805.01  265.65
  -1   1   7 1776.85  169.80
   1  -1  -7 1590.89  239.35
   1   1  -7 1695.86  170.73
  -3   1  -3 1788.36  167.94
  -3  -1  -3 1793.94  162.22
  -3   1  -3 1675.62  129.23
   3  -1   3 1517.55  211.09
   3  -1   3 1708.15  169.15
  -2   2   3  805.46   88.00
  -2   2   3  714.63   86.78
   2  -2  -3  640.94   71.04
  -2   2   3  742.07   89.49
  -2  -2   3  663.23   70.48
   2   2  -3  765.80   95.35
  -2  -2   3  677.25   71.28
  -3   0   5 2282.21  193.66
   3   0  -5 2148.69  197.39
   3   0  -5 1774.62  154.87
   3   1  -4  305.45   58.08
  -3   1   4  909.57  169.49
   3   1  -4  732.05   78.82
  -3  -1   4  973.40   96.01
  -3   1   4  942.39  118.12
  -3  -1   4  854.55  107.75
  -1   2   5 2338.46  340.87
  -1   2   5 2053.24  167.65
   1   2  -5 2512.92  213.26
   1  -2  -5 3357.89  237.03
  -1   2   5 2386.29  194.45
   1  -2  -5 2852.84  209.53
  -1  -2   5 2942.30  303.63
   1   2  -5 1289.31  164.32
  -2  -2  -3 1982.49  158.46
   2   2   3 1679.08  145.92
  -2  -2  -3 1924.02  155.30
   2  -2   3 2164.90  195.19
  -2   2  -3 1966.97  148.25
  -2  -2  -3 2097.90  185.83
   2  -2   3 2076.54  205.49
  -1  -1  -7 2668.77  217.78
   1  -1   7 2811.62  221.49
  -1   1  -7 2875.44  334.97
   1   1   7 3046.45  286.75
   1   1   7 2735.80  294.33
  -1  -1  -7 2910.89  239.87
   1  -1   7 2541.85  247.14
  -1   1  -7 2894.13  275.19
  -1  -1  -7 2358.66  297.04
   1   1   7 3152.26  258.22
   0   0   8  308.26   70.56
   0   0  -8  307.05   81.87
   0   0   8  294.85  108.48
   0   0   8  278.99   64.71
   0   0  -8  319.75   85.72
  -2   0   7    8.11   20.46
   2   0  -7    7.05   19.45
   2   0  -7    3.99   22.68
   2   1   6 1202.76  198.98
  -2  -1  -6 1094.28  158.92
  -2  -1  -6 1258.36  155.27
   2   1   6 1174.90  135.77
  -2  -1  -6 1431.56  129.79
   2  -1   6 1120.42  159.91
  -2   1  -6 1073.95   99.03
  -1   2  -5 3836.82  280.46
   1  -2   5 2816.50  324.44
  -1  -2  -5 2947.82  390.97
  -1  -2  -5 3168.58  217.46
   1  -2   5 3649.25  242.51
   1  -2   5 2965.84  261.57
  -1  -2  -5 2986.91  197.26
  -1   2  -5 3648.71  340.66
  -1   0   8  410.73  107.33
   1   0  -8  333.09   99.56
  -1   0   8  384.75  112.34
   1   0  -8  375.48   58.03
   2  -2  -4 3644.98  266.35
  -2   2   4 3532.39  261.43
  -2   2   4 4372.46  319.80
  -2   2   4 4606.73  347.31
  -2  -2   4 4226.60  293.57
   3  -1   4 1208.49  157.31
  -3   1  -4  916.72  108.76
  -3  -1  -4 1106.12  185.38
   3  -1   4 1082.46  165.79
  -3  -1  -4 1179.51  148.76
  -3   1  -4  987.75  159.72
  -3   0  -5 4092.43  329.70
  -3   0  -5 4360.77  419.59
   1   0   8 1191.16  157.92
  -1   0  -8 1268.67  185.33
   1   0   8  949.48  167.56
   2   0   7   37.67   27.93
  -2   0  -7   36.32   28.14
  -2   0  -7   35.41   30.84
   2   0   7   36.24   33.25
  -2   0  -7   33.65   22.48
   0   2  -6 1900.34  172.60
   0   2   6 2413.72  208.31
   0  -2   6 1425.40  135.73
   0   2  -6 1782.65  207.49
   0  -2  -6 1384.69  298.44
   0  -2  -6 1691.16  152.69
   0   2   6 2103.46  169.27
   0  -2  -6 1517.65  144.71
   0  -2   6 1526.18  223.60
   0   2  -6 1971.23  175.34
  -2   2  -4  150.34   41.64
  -2  -2  -4  216.02   51.00
   2  -2   4  184.86   50.98
  -2  -2  -4  209.47   43.69
  -2  -2  -4  214.79   46.68
   2  -2   4  208.21   68.12
  -3   1   5  316.83   63.55
  -3  -1   5  247.24   51.92
   3   1  -5  -15.30   19.78
  -3  -1   5  286.39   60.55
   3   1  -5  247.98   48.97
  -3   1   5  347.74   75.74
   3  -1  -5  251.67   56.55
   0  -1   8  140.39   44.61
   0   1   8  126.53   59.32
   0   1  -8  149.19   64.11
   0   1   8  108.77   54.44
   0   1   8  105.64   37.71
   0  -1  -8  112.68   43.24
   0   1  -8  144.58   60.56
   0  -1  -8  139.64   36.65
  -2  -1   7 2923.38  287.32
   2  -1  -7 2999.95  312.82
  -2  -1   7 2658.51  293.75
  -2   1   7 3137.87  393.43
  -2   1   7 3947.39  331.42
   2   1  -7 4230.76  320.34
   2  -1  -7 3172.71  248.45
   2   1  -7 2856.94  221.97
   4   0   0 6366.40  465.50
  -4   0   0 6275.23  454.50
   3   0  -6  433.90   82.33
  -3   0   6  446.33   73.34
   3   0  -6  426.03   76.03
  -4   0   1 2331.77  203.38
  -4   0   1 2014.85  270.34
   4   0  -1 1960.17  177.51
   1   2  -6 1168.06  125.81
  -1   2   6  818.19  176.51
   1  -2  -6 1298.23  125.65
  -1  -2   6 1187.53  169.95
  -1   2   6 1126.80  126.66
   1  -2  -6 1217.74  114.90
   1   2  -6 1164.50  125.36
  -4   0  -1  569.39   90.32
   4   0   1  564.08   81.88
   1  -1  -8   23.25   30.17
   1   1  -8  182.14   44.01
  -1   1   8  191.97   55.45
  -1   1   8  189.14   46.06
  -1   1   8  195.32   61.50
   1   1  -8  144.04   43.65
  -1  -1   8   28.02   29.68
   4   0  -2 9352.83  623.83
  -4   0   210713.28  703.80
  -4   0   2 9160.73  637.99
   2  -2  -5  797.37  104.61
  -2   2   5  692.10  142.75
  -2   2   5  684.48   86.30
  -2  -2   5  838.44  101.15
  -2   2   5  740.07   92.92
  -3   2   0 3804.60  299.18
  -3  -2   0 4212.42  333.41
   3   2   0 3774.99  304.46
  -3  -2   0 3783.62  278.75
   3  -2   0 3756.15  321.39
  -3   2   0 3440.80  281.79
   3   2   0 3387.32  274.72
  -3   2   0 3426.83  269.43
  -3   2   1 1434.15  174.57
  -3  -2   1 1314.83  142.71
   3   2  -1 1397.18  141.52
   3   2  -1 1555.50  143.90
   3  -2  -1 1276.27  149.73
  -3   2   1 1447.92  144.91
  -3  -2   1 1294.36  125.96
  -3   2   1 1274.14  145.64
  -1  -2  -6 5582.07  440.19
   1  -2   6 7863.21  515.36
  -1   2  -6 6117.68  460.76
  -1   2  -6 5454.77  371.61
   1  -2   6 6102.65  445.44
   1   2   6 6653.32  520.07
  -1  -2  -6 6918.26  501.51
  -1  -2  -6 6411.34  441.80
   1   2   6 5486.28  466.61
   3   2   1 3697.86  285.46
  -3   2  -1 3117.72  314.05
   3  -2   1 3960.62  301.48
   3  -2   1 4131.79  309.87
  -3   2  -1 3324.78  268.89
  -3  -2  -1 3890.03  288.17
  -3   2  -1 3031.90  267.61
  -3  -2  -1 3803.86  295.31
   3   2   1 3208.69  255.21
  -3  -1  -5  349.78  107.87
   3  -1   5  341.54   96.16
  -3  -1  -5  360.08   60.82
  -3   1  -5  425.49  103.16
  -3   1  -5  448.59   76.74
  -3   1  -5  448.71   98.64
  -2   0   8  391.23   95.95
   2   0  -8  361.91   75.24
  -2   0   8  457.85   81.68
   2   0  -8  450.93   68.31
   1   1   8 1459.24  228.04
   1   1   8 1898.81  210.78
  -1   1  -8 1786.13  190.75
  -1   1  -8 1597.77  242.46
   1   1   8 1748.33  203.11
  -1  -1  -8 2330.06  218.47
   1  -1   8 2501.37  217.68
  -1  -1  -8 2495.71  237.71
  -1  -1  -8 2499.16  200.18
   0  -3   0    2.12   21.57
   0   3   0    3.43   21.68
   0  -3   0    1.05   21.83
   0   3   0    1.69   18.03
   0   3   0    4.12   22.47
   2   1   7  230.85  100.70
  -2  -1  -7  125.17   57.33
  -2   1  -7  221.48   67.41
  -2   1  -7  138.68   57.54
  -2  -1  -7  142.67   63.35
   2  -1   7  116.21   51.69
   2   1   7  212.99   53.32
  -2   1  -7  224.82   51.71
  -2  -1  -7  137.92   38.92
  -4   0  -2 5697.29  421.62
  -4   0  -2 5422.38  408.18
   3   2  -2  416.45   89.77
  -3  -2   2  594.24   77.62
  -3   2   2  373.01   75.94
  -3  -2   2  618.43   90.31
   3  -2  -2  585.05   96.62
  -3   2   2  484.02   71.74
  -3   2   2  463.44   77.27
  -4   0   3 4580.24  334.75
  -4   0   3 4363.00  357.18
   4   0  -3 4437.92  360.83
   0  -3  -1  538.06   65.30
   0  -3  -1  625.22   77.04
   0  -3   1  625.93   75.51
   0  -3   1  567.85   75.72
   0   3   1  592.65   71.31
   0   3   1  723.53   87.89
   0  -3  -1  566.09   70.87
   0   3  -1  580.76   85.22
   0   3   1  623.26   83.25
   0   3  -1  742.63   86.96
   0   3  -1  618.24   70.82
   2  -2   5  135.64   59.80
  -2  -2  -5  148.99   41.01
  -2   2  -5  102.28   30.01
  -2   2  -5  113.13   38.93
  -2  -2  -5  148.08   50.92
  -2  -2  -5  158.33   67.23
   2  -2   5  130.27   40.71
   0   0  -9   55.66   29.55
   0   0   9   46.55   37.03
   0   0   9   62.42   41.51
   0   0  -9   57.17   33.95
   0   0   9   56.95   28.15
  -3   0  -6 2958.82  251.12
   3   0   6 2702.08  243.49
  -3   0  -6 2948.14  321.09
  -3  -2  -2 2619.63  220.00
  -3  -2  -2 2370.39  193.42
   3   2   2 2981.46  243.80
  -3   2  -2 3232.34  276.25
  -3   2  -2 2655.17  307.90
   3  -2   2 2256.61  193.87
   3  -2   2 2500.57  245.32
  -3   2  -2 2805.75  225.40
  -4  -1   0  802.64  127.85
  -4  -1   0  874.58  117.14
  -4  -1   0  950.21  111.77
  -4   1   0  634.43   85.46
   3  -1  -6  674.37   89.21
  -3   1   6  531.15   73.79
  -3   1   6  503.20  150.69
   3   1  -6  544.34   86.31
  -3  -1   6  708.38  121.76
  -3  -1   6  648.67   78.64
   3  -1  -6  600.03  109.62
  -4  -1   1 1257.18  136.67
  -4  -1   1 1177.68  158.03
  -4   1   1  927.40  121.93
  -4  -1   1 1147.64  137.92
   0  -3   2  535.16   72.86
   0   3   2  470.64   58.63
   0   3  -2  474.98   61.45
   0  -3   2  651.31   78.51
   0   3  -2  529.31   81.27
   0  -3  -2  571.27   72.53
   0  -3   2  583.35   68.05
   0  -3  -2  565.75   63.22
   0   3  -2  506.46   68.30
   0  -3  -2  504.15   66.56
   0   3   2  525.74   62.72
  -3  -2   3  405.65   70.77
  -3  -2   3  424.08   84.54
   3  -2  -3  386.99   80.58
  -3   2   3  391.08   64.41
  -3   2   3  293.40   52.92
  -3  -2   3  464.48   64.50
  -1  -3   0  768.47   93.01
   1   3   0  964.62   93.83
   1   3   0  997.69   99.12
  -1  -3   0  729.69   79.49
  -1   3   0  822.32   88.74
   1  -3   0  673.94   81.11
  -1   3   0  977.92  109.47
  -1  -3   0  724.65   91.27
   1  -3   0  733.91   80.84
  -1   3   0  978.59  104.49
   1   0  -9 2186.73  267.24
  -1   0   9 2729.71  330.40
   1   0  -9 2692.42  225.62
  -1   0   9 2964.99  342.65
  -4   1  -1 3404.63  295.68
  -4   1  -1 3079.51  310.04
   4  -1   1 2678.05  288.38
  -4  -1  -1 3415.07  299.66
  -4  -1  -1 3607.74  278.24
  -4  -1  -1 3786.53  304.65
   0  -2  -7 2490.61  206.37
   0  -2  -7 1808.69  290.26
   0   2  -7 1949.08  174.87
   0   2   7 2364.56  198.30
   0   2   7 1950.08  173.92
   0  -2   7 2474.10  258.48
   0   2   7 2311.95  185.42
   0   2  -7 2175.77  214.76
   0   2  -7 2582.66  210.85
   0  -2   7 2013.18  197.03
   0  -2  -7 2260.03  188.29
  -1   3   1  450.93   59.47
  -1   3   1  476.38   64.38
   1   3  -1  460.96   62.04
   1  -3  -1  650.76   78.48
  -1   3   1  495.47   69.66
  -1  -3   1  736.27   83.43
   1   3  -1  493.20   60.85
  -1  -3   1  654.70   83.03
   1  -3  -1  678.48   79.87
   4   1  -2 2096.73  219.16
  -4  -1   2 2061.28  219.16
  -4   1   2 2062.41  214.67
  -4  -1   2 2071.95  213.03
  -1   3  -1 1163.93  118.01
   1   3   1 1026.84  105.53
  -1  -3  -1 1027.22  114.96
  -1  -3  -1 1092.38  102.96
   1  -3   1 1033.90  104.12
   1  -3   1 1005.46  106.29
  -1   3  -1 1024.70   97.95
  -1   3  -1 1077.00  117.20
   1  -3   1 1080.29  102.22
  -1  -3  -1  948.49  111.43
   1   3   1 1110.81  105.48
   1   3   1 1043.20   99.08
  -4   0  -3 3707.56  319.78
  -4   0  -3 4111.52  342.63
  -4   0  -3 4068.85  318.34
  -2   0  -8  153.23   45.70
   2   0   8  173.22   57.27
  -2   0  -8  165.05   61.17
   2   0   8  170.15   51.33
   3   0  -7  392.16   63.39
   3   0  -7  334.81   63.53
  -3   0   7  364.75   56.92
   4   0  -4 3749.68  347.15
  -4   0   4 3471.42  286.61
   4   0  -4 3341.74  339.75
  -4   0   4 3723.93  282.37
   2  -2  -6  371.81   60.47
  -2   2   6  510.64   63.36
  -2   2   6  355.72   68.66
  -2  -2   6  364.87   71.74
   2   2  -6  383.71   57.59
   1   3  -2  652.52   94.78
  -1   3   2  577.34   68.71
   1  -3  -2  852.58   91.86
   1   3  -2  625.66   75.83
   1  -3  -2  816.65   89.15
   1  -3  -2  938.43  104.01
  -1   3   2  632.47   92.78
  -1  -3   2  874.97   94.22
  -1  -3   2  818.43   90.58
   1   2  -7 3635.31  264.70
  -1   2   7 3355.20  250.60
  -1   2   7 4527.34  342.31
   1  -2  -7 4330.28  307.42
  -1   2   7 4093.18  416.43
   1   2  -7 4516.52  338.57
   1  -2  -7 3838.18  340.41
  -1  -2   7 3530.83  260.32
   1  -2  -7 4195.03  298.42
  -3   2  -3 1220.23  201.95
   3   2   3  984.82  115.38
   3  -2   3  776.17  110.32
  -3  -2  -3  813.78   93.29
   3  -2   3  721.54   88.16
  -3  -2  -3  829.51  109.37
   1   0   9 2196.32  252.64
   1   0   9 2213.90  245.30
  -1   0  -9 2522.93  304.83
  -1   0  -9 2541.96  263.96
  -2   1   8 1337.07  206.42
   2   1  -8 1466.88  209.68
  -2  -1   8 1641.27  197.97
   2  -1  -8 2087.64  287.86
   2  -1  -8 2260.13  199.77
   2   1  -8 1546.86  137.97
  -2   1   8 1854.32  184.14
  -2  -1   8 1874.61  180.22
   4  -1   2  885.82  121.85
  -4  -1  -2 1012.26  129.64
  -4  -1  -2 1054.74  126.85
  -4   1  -2 1075.60  134.15
  -4   1  -2 1195.76  181.38
   0  -3   3  752.51   87.25
   0  -3   3  823.51   85.47
   0   3   3  776.32   80.88
   0   3  -3  756.81   81.34
   0   3  -3  764.68   89.67
   0   3  -3  771.21   95.16
   0   3   3  726.94   81.26
   0   3   3  708.23   76.44
   0  -3  -3  491.56   64.26
   0  -3  -3  760.62   85.28
   0  -3   3  808.61   98.91
   0  -3  -3  813.36   86.21
  -1   3  -2 2641.87  213.38
   1  -3   2 2875.05  213.79
   1  -3   2 2822.92  209.88
   1  -3   2 2814.91  227.06
  -1   3  -2 2556.96  209.08
  -1  -3  -2 2371.40  193.60
   1   3   2 2438.32  195.24
   1   3   2 2457.86  188.78
  -1   3  -2 2395.86  185.48
  -1  -3  -2 2070.67  164.41
   1   3   2 2665.75  218.36
  -1  -3  -2 2670.77  208.66
   4   1  -3  314.14   58.04
   4   1  -3  345.87   61.71
  -4  -1   3  466.80   74.31
  -4   1   3  331.21   74.18
   4  -1  -3  501.08   98.33
  -4  -1   3  480.12   89.37
   0  -1   9  259.64   67.84
   0   1   9  229.72   62.95
   0   1   9  256.19   60.43
   0   1  -9  326.29   87.79
   0   1   9  261.29   68.16
   0  -1  -9  218.71   72.77
   0   1  -9  292.21   83.39
  -3  -1  -6   49.60   30.12
   3   1   6   32.10   28.27
  -3  -1  -6   59.61   46.05
   3  -1   6   55.36   34.65
  -3   1  -6   33.20   23.75
  -3   1  -6   37.46   31.70
  -3  -2   4  978.54  101.10
  -3   2   4  815.44  114.14
   3  -2  -4  888.47  116.12
  -3   2   4  938.92  106.48
  -3   2   4  981.45  123.15
   1  -2   7  323.79   61.14
  -1   2  -7  265.81   80.48
  -1  -2  -7  272.05   63.03
   1   2   7  329.19   74.15
  -1  -2  -7  305.28   52.03
  -1   2  -7  281.79   69.34
  -1  -2  -7  269.22   61.39
  -1   2  -7  305.43   70.02
   1   2   7  300.07   58.70
   1  -2   7  258.51   50.40
  -2   2  -6  605.54   83.14
   2  -2   6  688.27  134.93
  -2   2  -6  693.70   90.48
  -2  -2  -6  696.88   84.14
  -2  -2  -6  648.78   81.93
  -2  -2  -6  706.62  160.41
   2  -2   6  644.26  138.29
  -2   2  -6  631.52  108.76
   1   3  -3 7926.97  520.61
   1  -3  -3 6417.15  448.43
  -1  -3   3 7205.44  481.68
  -1  -3   3 6562.45  450.96
   1  -3  -3 6887.81  457.11
   1  -3  -3 6493.84  442.65
  -1   3   3 7153.01  467.37
  -1  -3   3 6776.67  450.42
   1   3  -3 6710.65  496.73
  -1   1   9 6212.28  468.63
  -1   1   9 6527.31  457.73
   1   1  -9 6033.34  437.96
   1  -1  -9 6448.62  452.72
   1   1  -9 4689.10  430.17
   1  -1  -9 5280.11  517.00
  -1  -1   9 5499.71  464.17
  -1   1   9 5849.16  571.00
  -4   0  -4   12.45   25.66
  -4   0  -4   12.39   32.17
  -4   0  -4   14.11   31.40
   1  -3   3 1338.44  121.60
  -1  -3  -3 1283.73  112.18
  -1   3  -3  933.19  129.70
   1   3   3 1079.26  107.11
  -1  -3  -3 1140.20  110.23
   1  -3   3 1224.95  123.70
   1  -3   3 1225.61  130.95
  -1  -3  -3 1024.11  133.46
   1   3   3 1103.19  104.96
  -1   3  -3  994.17  105.92
  -1   3  -3 1032.21  112.06
  -4  -1  -3  784.94   98.57
  -4   1  -3  688.66  141.02
  -4   1  -3  717.35  106.27
   4  -1   3  726.86  131.95
  -4   0   5 6400.55  460.80
   4   0  -5 6701.38  524.38
   4   0  -5 6618.68  476.24
  -2  -1  -8 1599.14  215.00
   2   1   8 1621.97  265.09
  -2   1  -8 1295.37  148.54
  -2  -1  -8 1540.14  180.64
  -2  -1  -8 1635.82  150.50
   2   1   8 1347.29  165.91
  -2   1  -8 1685.01  167.09
   3  -1  -7 3162.83  254.41
   3  -1  -7 3033.67  255.71
   3   1  -7 3218.32  279.53
  -3  -1   7 3588.88  270.04
   3   1  -7 2712.26  328.42
  -3   1   7 3656.20  280.02
  -3   1   7 3400.74  332.35
  -3  -1   7 2732.90  209.69
   3   0   7 4881.37  386.76
  -3   0  -7 5114.45  400.50
   3   0   7 5066.97  425.54
  -3   0  -7 4794.87  469.54
  -4   1   4 2671.84  237.16
   4   1  -4 2492.06  223.48
   4   1  -4 2714.95  216.13
   4  -1  -4 2427.99  246.38
  -4   1   4 2190.12  218.01
  -4  -1   4 2329.90  230.09
  -4  -1   4 2487.06  245.46
  -3  -2  -4 3233.94  265.51
  -3   2  -4 2537.84  229.13
   3  -2   4 3024.80  327.58
  -3  -2  -4 3196.49  261.56
   3  -2   4 2956.14  250.91
  -3  -2  -4 2961.31  289.32
   3   2   4 2804.83  253.34
   0   3  -4  232.41   46.49
   0   3  -4  255.31   49.36
   0   3   4  257.64   43.98
   0  -3   4  375.63   67.57
   0  -3  -4  296.23  178.53
   0  -3   4  359.32   59.85
   0  -3   4  355.27   60.37
   0  -3  -4  309.70   48.93
   0   3   4  212.12  137.11
   0  -3  -4  355.23   50.09
  -2   0   9  269.11   78.60
   2   0  -9  214.31   59.02
  -2   0   9  282.59   65.46
   2   0  -9  267.87   50.45
  -1  -1  -914393.28  934.44
   1   1   916042.99 1032.30
  -1  -1  -912833.07  882.90
  -1   1  -915196.69 1010.75
  -1   1  -912016.58  834.07
  -1  -1  -913564.90  904.53
   1   1   914404.96  901.46
   1   1   911694.37  867.71
   1  -1   915384.86  979.18
  -2  -3   0  880.67  103.23
  -2   3   0  351.03   56.57
  -2   3   0  346.00   59.91
   2  -3   0  922.20  103.32
   2  -3   0  847.96  113.37
  -2  -3   0  856.13   90.14
   2   3   0  262.77   96.54
  -2  -3   0  890.54  104.43
   2  -3   0  816.60   94.75
   2   3   0  337.66   57.05
   2   3  -1 7097.91  475.53
  -2  -3   1 8453.34  553.49
   2  -3  -1 7447.23  498.22
  -2  -3   1 7277.71  488.06
  -2  -3   1 6484.79  429.87
  -2   3   1 7494.66  495.73
  -2   3   1 7208.55  494.29
   2  -3  -1 8061.21  544.23
   2   3  -1 5850.83  424.70
  -3   2   5  448.76   90.31
  -3  -2   5  319.20   82.46
  -3   2   5  367.89   71.18
  -3   2   5  479.03   77.52
  -1  -3   4 1208.69  112.18
  -1  -3   4 1053.06  112.51
  -1  -3   4 1247.11  131.79
   1   3  -4 1188.49  159.48
   1   3  -4 1367.85  123.86
   1  -3  -4 1348.42  121.41
  -1   3   4 1167.88  108.87
  -1   3   4 1057.07  112.71
   1  -3  -4 1129.73  106.23
   2   3   1 6459.23  464.23
   2  -3   1 7070.01  489.22
   2  -3   1 6753.13  459.09
   2   3   1 8193.40  545.73
  -2  -3  -1 6790.78  453.07
  -2   3  -1 7684.31  512.76
  -2   3  -1 8005.70  532.12
  -2  -3  -1 7187.35  474.08
  -2   3  -1 8466.53  563.01
   2  -3   1 6002.65  419.30
  -2  -3  -1 6731.48  470.41
   0   2  -8 2145.69  230.92
   0  -2   8 2371.09  234.50
   0  -2  -8 3157.76  247.42
   0   2   8 2134.66  215.41
   0  -2   8 3449.59  348.73
   0   2   8 1982.20  177.82
   0   2   8 2024.75  281.80
   0   2  -8 2083.17  205.68
   0  -2  -8 2901.92  221.01
   0  -2  -8 2250.88  272.19
   0   2  -8 2195.49  242.60
   2   2  -7  868.39  203.68
   2   2  -7  988.01  140.55
  -2  -2   7 1240.79  112.31
   2   2  -7  995.28  114.28
  -2   2   7 1057.20  111.69
  -2   2   7  930.31  191.87
   0   0  10  305.21  101.54
   0   0  10  257.32   63.77
   0   0  10  275.19   78.66
   0   0 -10  274.54   59.55
   0   0 -10  252.48   78.91
  -3   0   8 2622.76  265.69
   3   0  -8 2055.71  191.10
   3   0  -8 2588.63  218.62
  -3   0   8 2498.46  203.44
   1  -3   4   34.75   24.76
  -1  -3  -4   33.70   44.68
  -1  -3  -4   46.38   23.01
  -1   3  -4   57.62   36.81
  -1   3  -4   78.30   33.36
  -1  -3  -4   42.57   21.50
   1  -3   4   50.09   27.32
  -1   3  -4   68.81   32.42
   1   3   4   73.48   29.16
   1   3   4   72.74   28.76
   1  -3   4   43.31   29.36
  -2  -3   2 6009.97  402.47
   2  -3  -2 6242.37  421.63
   2   3  -2 2312.46  647.63
  -2   3   2 6491.53  457.87
  -2   3   2 6986.77  456.66
  -2  -3   2 6782.73  441.47
   2   3  -2 6455.52  422.98
  -4   1  -4 1352.78  198.25
  -4  -1  -4 1159.81  179.13
   4  -1   4 1005.30  154.52
  -4   1  -4 1446.18  150.08
   4   1   4 1177.64  128.85
  -4  -1  -4 1115.50  131.32
  -2   3  -2 7175.52  479.51
  -2  -3  -2 7794.64  496.73
  -2   3  -2 8758.52  555.84
   2  -3   2 7478.66  545.18
  -2  -3  -2 8133.11  516.51
  -2   3  -2 8145.18  533.72
   2  -3   2 6638.56  440.16
   2   3   2 7907.53  521.12
   2   3   2 7168.09  493.50
   2  -3   2 6952.93  539.61
  -2  -3  -2 7871.88  505.44
   1   0 -10 4396.92  373.69
  -1   0  10 6617.23  567.92
   1   0 -10 6350.31  427.38
  -1   0  10 6271.85  464.29
  -4   0  -5   22.06   27.66
  -4   0  -5   32.52   32.17
  -4   0  -5   24.95   27.58
   4  -1  -5 3489.57  291.77
   4   1  -5 4035.71  308.86
  -4  -1   5 3546.03  335.71
   4   1  -5 3332.61  338.38
  -4   1   5 3345.38  270.13
  -4   1   5 3853.26  303.86
  -4  -1   5 3415.40  274.96
  -2   0  -9   95.88   43.97
  -2   0  -9  108.10   47.32
   2   0   9  105.06   55.10
   2   0   9  116.60   43.31
   3  -1   7  406.74   87.64
  -3  -1  -7  413.03  108.98
   3   1   7  376.06   67.67
  -3   1  -7  356.52   80.48
  -3  -1  -7  393.09   83.82
  -3  -1  -7  345.42   67.69
   0   3  -5  859.24   98.57
   0   3  -5  959.51  104.35
   0  -3   5 1056.85  130.64
   0  -3  -5 1092.77  103.84
   0   3   5  833.97   88.63
   0  -3  -5 1176.82  111.81
   0  -3   5 1088.78  152.34
   0  -3   5 1160.05  145.30
   2   1  -9 2588.45  204.04
   2  -1  -9 3364.04  256.34
  -2  -1   9 3199.32  262.64
   2   1  -9 2406.62  227.06
  -2   1   9 2613.06  284.21
   2  -1  -9 3019.84  382.86
  -2   1   9 3155.19  251.14
   4   0  -6 2192.76  242.87
  -4   0   6 2672.93  231.57
   4   0  -6 2720.68  258.01
  -3  -2  -5 5368.68  378.91
  -3  -2  -5 5714.49  442.41
   3  -2   5 5490.01  425.24
   3   2   5 5641.17  409.67
   3  -2   5 5095.49  447.63
  -3  -2  -5 5786.14  483.14
  -3   2  -5 5749.25  443.74
   2  -3  -3 2907.33  218.40
  -2   3   3 3964.13  312.72
   2   3  -3 1711.50  500.16
  -2   3   3 3899.03  318.76
  -2  -3   3 3268.27  234.76
   2   3  -3 3925.52  278.80
  -2  -3   3 2996.51  224.57
   2  -3  -3 2919.89  232.63
  -1  -2  -8  833.54  118.70
   1   2   8 1488.06  181.15
   1   2   8 1588.72  202.75
  -1   2  -8 1230.70  128.58
  -1   2  -8 1008.75  139.97
   1   2   8 1310.06  188.08
   1  -2   8  802.61  124.62
  -1   2  -8 1524.60  152.70
   1  -2   8  851.40  113.58
  -1  -2  -8 1003.23  116.38
  -1  -2  -8  894.80  107.73
  -2   2  -7 1474.63  153.91
   2  -2   7 1632.73  238.66
  -2  -2  -7 1791.67  180.71
  -2  -2  -7 1868.92  157.49
  -2   2  -7 1384.85  191.19
  -2   2  -7 1618.13  161.96
  -2  -2  -7 1556.06  191.72
  -2   2  -7 1392.01  182.52
  -1   0 -10 3614.41  319.75
   1   0  10 3636.22  341.61
  -1   0 -10 3470.51  332.46
   1   0  10 2779.97  288.63
   1  -3  -5  363.15   53.69
  -1  -3   5  349.85   78.73
  -1   3   5  230.28   40.85
   1  -3  -5  398.02   62.66
  -1  -3   5  413.18   77.93
  -1   3   5  212.75  155.06
   1   3  -5  257.09   67.23
  -1   3   5  291.94  101.37
  -1  -3   5  372.81   77.52
   1   3  -5  264.75   70.22
   2  -3   3 3540.48  258.60
  -2  -3  -3 3424.20  249.01
   2  -3   3 3039.50  241.81
  -2   3  -3 3431.53  261.28
  -2  -3  -3 3169.44  226.02
  -2  -3  -3 3716.11  259.90
   2   3   3 3016.45  263.60
  -2   3  -3 3780.24  261.07
  -2   3  -3 2773.28  259.49
   2  -3   3 3131.30  238.87
   2   3   3 3353.54  258.41
  -4  -2   0 2712.53  216.91
   4  -2   0 2784.35  270.29
  -4   2   0 3231.63  283.86
  -4  -2   0 2848.53  223.56
  -4   2   0 3270.13  257.65
  -3   2   6  893.41  114.08
  -3   2   6 1080.32  121.36
  -3   2   6  993.14  169.09
   3   2  -6  830.89  126.48
  -3  -2   6 1090.24  103.74
  -4   2   1 2368.22  240.81
   4  -2  -1 3143.96  275.66
  -4   2   1 2509.91  234.62
   4   2  -1 2548.66  246.54
  -4  -2   1 2715.98  214.72
  -4  -2   1 2884.56  237.95
  -4  -2   1 3401.55  276.12
   0  -1  10   74.77   33.53
   0  -1 -10   73.11   35.42
   0   1  10   95.81   42.05
   0   1 -10  111.98   46.40
   0   1  10  104.98   43.90
   0   1 -10  101.85   43.65
   0   1  10  111.16   37.04
  -3  -1   8  187.10   69.73
   3   1  -8  175.97   59.14
  -3   1   8  110.51   62.59
  -3   1   8  180.66   43.18
   3  -1  -8  213.64   46.95
  -3  -1   8  189.01   42.21
   3  -1  -8  208.53   48.91
   3   1  -8  159.15   44.68
   1  -3   5 3272.53  294.96
  -1   3  -5 3064.39  238.77
   1  -3   5 3529.51  264.82
   1   3   5 2986.37  224.05
  -1  -3  -5 2432.67  442.68
   1  -3   5 2934.73  220.55
  -1   3  -5 2610.13  276.17
  -1   3  -5 2627.74  258.35
  -1  -3  -5 3467.78  241.21
  -1  -3  -5 2915.45  213.47
  -3   0  -8 5067.46  403.88
  -3   0  -8 4274.33  385.66
  -3   0  -8 5692.78  454.37
   3   0   8 6242.81  441.76
   3   0   8 5995.87  549.25
  -4   2  -1 2629.96  277.83
   4  -2   1 1911.90  177.17
  -4   2  -1 2911.25  248.64
  -4  -2  -1 2094.38  187.14
   4   2   1 2683.47  238.70
  -4  -2  -1 2083.77  173.50
  -4  -2   2 6182.82  430.97
  -4  -2   2 6426.28  449.81
  -4   2   2 5449.95  434.11
   4   2  -2 5995.93  428.54
  -4  -2   2 6753.15  461.81
   4  -2  -2 6483.74  475.40
  -4   2   2 6419.98  444.73
   1  -1 -10 6315.74  432.73
   1  -1 -10 4999.54  461.85
   1   1 -10 7050.76  487.16
  -1   1  10 6673.07  494.91
   1   1 -10 5220.83  458.33
  -1  -1  10 5672.09  404.94
  -1   1  10 6003.74  555.23
  -1   1  10 6384.59  482.33
  -4   1  -5 2096.61  201.64
  -4  -1  -5 2150.48  244.73
   4  -1   5 1754.74  214.79
  -4   1  -5 2234.74  252.90
  -4   1  -5 2264.02  198.05
  -4  -1  -5 2086.53  180.43
  -2   3   4 2762.30  240.95
   2   3  -4 2498.98  194.69
  -2  -3   4 2622.39  197.36
  -2  -3   4 2980.36  242.32
   2  -3  -4 2568.19  217.60
  -2   3   4 2564.76  196.92
  -2   3   4 2314.09  208.23
   2  -3  -4 2763.10  209.12
   2   1   9   81.78   44.10
  -2   1  -9   89.09   36.34
  -2  -1  -9   75.13   25.30
  -2   1  -9   74.36   34.06
  -2  -1  -9   89.61   42.56
   2  -1   9   98.74   38.91
   2   1   9   92.18   52.30
  -2  -1  -9   84.64   37.45
  -4   1   6 2081.89  185.17
  -4  -1   6 2444.74  223.61
  -4   1   6 2646.79  237.65
   4   1  -6 2252.43  202.09
   4   1  -6 2320.83  226.87
   4  -1  -6 2260.58  212.16
  -4  -1   6 2158.69  193.73
  -2  -2   8  365.10   55.72
   2   2  -8  380.17   64.53
   2   2  -8  288.84   46.24
  -2   2   8  305.60   57.81
   2   2  -8  299.86   58.02
   2  -2  -8  309.35   60.51
  -2   2   8  321.53   58.07
  -2   2   8  203.32   91.71
  -2   0  10   23.59   28.63
   2   0 -10   15.78   23.40
  -2   0  10   16.46   25.60
   2   0 -10   16.34   22.17
   4  -2   2 3182.55  275.57
   4   2   2 2611.25  222.06
  -4   2  -2 2282.18  264.77
  -4  -2  -2 3196.86  252.66
  -4   2  -2 2779.33  221.87
  -4  -2  -2 2941.15  235.56
  -4   0  -6 3653.45  364.43
  -4   0  -6 3592.28  288.71
  -4   0  -6 3974.90  309.36
  -5   0   1 1119.71  154.70
   5   0  -1 1141.29  126.35
  -5   0   1 1288.30  132.62
   5   0   0   52.76   36.32
  -5   0   0   51.21   36.06
   0  -3  -6 4142.32  282.89
   0  -3   6 3629.04  336.94
   0  -3   6 3984.87  285.69
   0  -3   6 3561.35  308.47
   0  -3  -6 3689.20  259.88
   0   3  -6 3829.93  286.19
   0   3  -6 4277.90  309.20
   4   2  -3 5860.93  398.01
  -4  -2   3 5201.69  401.08
  -4  -2   3 4786.40  345.08
  -4  -2   3 5102.58  385.16
  -4   2   3 6338.65  459.73
  -2  -3  -4 1918.02  156.44
  -2   3  -4 1577.16  167.29
   2   3   4 1467.06  147.08
  -2   3  -4 1578.30  144.77
  -2  -3  -4 2040.97  171.21
   2  -3   4 1796.01  158.28
  -2   3  -4 1363.66  164.70
  -2  -3  -4 1743.27  142.88
   2  -3   4 2036.58  165.65
   2  -3   4 1976.84  189.37
   1   1  1012391.76  906.56
   1   1  1011854.12  857.78
   1  -1  1011558.00  858.86
  -1   1 -1012807.36  986.45
   1   1  1010399.20  788.84
  -1  -1 -1011583.63  907.41
  -1   1 -10 8680.90  673.34
  -1  -1 -10 7935.38  629.27
   0   2  -9 1365.61  178.17
   0   2   9 1352.58  167.24
   0  -2  -9 1267.91  131.66
   0  -2  -9 1512.14  137.33
   0   2  -9 1197.46  182.74
   0  -2   9 1378.01  186.99
   0   2  -9 1643.52  168.85
   0  -2  -9  751.94  163.89
   0   2   9 1145.70  121.38
   0  -2   9 1025.43   99.64
   0   2   9 1122.00  171.36
  -3  -2  -6 3355.40  259.53
  -3   2  -6 2689.90  279.23
  -3   2  -6 3066.49  255.91
  -3  -2  -6 3555.94  325.85
   3  -2   6 3156.33  339.52
  -3  -2  -6 3292.44  362.82
   3  -2   6 3914.65  313.03
  -4   0   7 3741.60  284.63
   4   0  -7 4052.59  293.29
   4   0  -7 3640.81  303.17
  -3   0   9  227.98   70.83
   3   0  -9  229.04   46.58
   3   0  -9  175.43   44.69
  -3   0   9  220.11   47.16
  -5   0   2  360.17   63.22
   5   0  -2  347.87   64.83
  -5   0   2  364.37   87.44
   5   0   1 2301.31  234.57
  -5   0  -1 2398.25  208.42
  -1   3   6 2373.75  447.19
  -1   3   6 3122.47  221.69
   1  -3  -6 3234.03  232.65
  -1  -3   6 3503.14  276.64
   1   3  -6 2746.41  210.35
  -1  -3   6 3693.39  270.79
  -1  -3   6 3425.40  362.42
   1   3  -6 3115.94  243.03
  -1   3   6 2966.42  324.44
   1  -3  -6 3947.34  279.78
  -1   2   9  734.61  131.07
  -1  -2   9  899.39  116.84
   1   2  -9  593.07  100.22
   1   2  -9  721.89   93.06
   1  -2  -9 1040.25  190.55
   1   2  -9  772.56  118.81
  -1   2   9  811.87  110.56
  -1   2   9  909.91  109.55
  -3  -1  -8 1353.41  178.86
   3   1   8 1328.72  161.65
   3   1   8 1201.62  125.53
  -3  -1  -8 1142.76  151.76
  -3   1  -8 1039.54  138.99
  -3  -1  -8 1230.07  139.97
  -4  -2  -3 2691.09  238.71
  -4   2  -3 3333.53  262.06
  -4  -2  -3 3007.22  272.34
   4   2   3 3114.98  265.81
   4  -2   3 2980.91  281.70
   4  -2   3 2876.09  310.64
  -2   3   5 4561.73  501.45
   2  -3  -5 4352.46  300.42
   2  -3  -5 4401.58  330.56
  -2   3   5 2718.94  364.97
  -2  -3   5 4984.45  356.98
   2   3  -5 5825.16  386.91
  -2  -3   5 3404.89  628.15
  -2   3   5 5722.91  374.57
  -2   3   5 4437.87  327.92
   3  -3   0  322.57   63.90
   3  -3   0  336.41   63.44
   3   3   0  313.87   54.70
  -3   3   0  312.67   76.31
  -3   3   0  371.06   63.69
  -3  -3   0  321.83   51.81
   3   3   0  373.16   64.97
  -3  -3   0  309.99   51.52
   5   0  -3  101.83   43.29
  -5   0   3  104.07   39.52
  -5   0   3   83.91   36.75
   3   3  -1  629.95   84.45
  -3  -3   1  725.41   77.75
   3  -3  -1  736.55   91.24
  -3   3   1  579.92  100.43
  -3   3   1  638.51   87.82
   3   3  -1  654.49   81.53
  -3  -3   1  762.86   82.00
   2   2   8  131.92   50.03
  -2  -2  -8  211.69   46.12
  -2   2  -8  143.52   49.36
  -2  -2  -8  166.60   50.39
  -2   2  -8  136.41   47.01
   2  -2   8  186.14   67.56
  -2  -2  -8  211.67   50.91
  -2   2  -8  167.96   46.13
  -5   0  -2    4.53   27.61
  -5   0  -2    5.43   33.03
   1  -3   6 6691.62  437.72
  -1  -3  -6 6342.05  413.06
  -1   3  -6 4773.14  385.76
  -1   3  -6 6130.43  414.51
   1  -3   6 5795.93  458.83
   1  -3   6 5745.61  399.59
  -1  -3  -6 5575.14  378.78
  -1  -3  -6 3991.24  371.46
  -1   3  -6 5879.56  402.65
   0   0  11 1592.20  220.17
   0   0 -11 1709.05  221.06
   0   0 -11 1555.64  168.09
   0   0  11 1693.68  182.07
   0   0  11 1448.68  178.49
  -3  -2   7 1589.47  196.59
   3   2  -7 1649.02  156.80
  -3   2   7 1308.55  222.28
  -3   2   7 1696.92  162.16
  -4   2   4 2457.70  225.02
  -4  -2   4 2360.05  210.09
  -4  -2   4 2571.05  255.31
  -4   2   4 2665.80  224.16
  -4  -2   4 2788.49  218.10
   3  -3   1  390.66   64.29
   3  -3   1  405.12   66.14
  -3  -3  -1  434.95   57.63
   3   3   1  591.68   83.45
   3   3   1  628.78   84.26
  -3   3  -1  504.40   71.23
  -3  -3  -1  450.80   63.63
  -3  -3  -1  440.71   58.77
  -3   3  -1  567.16   97.05
  -2   0 -10  236.14   57.36
   2   0  10  264.29   64.56
  -2   0 -10  265.47   66.36
   2   0  10  258.44   98.97
  -1  -2  -9 1429.97  170.06
  -1  -2  -9 1922.04  198.41
   1  -2   9 1763.89  187.13
   1   2   9 1891.50  200.03
   1   2   9 2049.06  228.73
  -1  -2  -9 1866.76  175.58
  -1   2  -9 1805.43  195.07
   1   2   9 2266.47  276.62
   1  -2   9 1444.26  143.09
  -1   2  -9 1614.57  238.56
  -1   2  -9 2098.12  196.06
  -2   1  10 2193.35  205.37
   2   1 -10 2013.58  221.08
  -2   1  10 1774.90  172.52
   2  -1 -10 1707.90  227.57
   2  -1 -10 1757.13  150.83
   2   1 -10 1960.71  170.78
  -2   1  10 1335.18  181.16
  -2  -1  10 1945.12  177.51
  -3   3   2  809.07  103.52
   3   3  -2  898.13  103.85
  -3  -3   2  857.46   94.66
  -3   3   2  815.74   89.97
   3  -3  -2  871.04  111.02
   3   3  -2  825.70   99.98
  -3   3   2  895.59  115.83
  -3  -3   2  946.89   95.20
   1   0 -11  503.85  110.62
   1   0 -11  632.88   81.95
  -1   0  11  911.75  207.29
  -1   0  11  623.66  131.62
  -4   1  -6  919.02  161.05
  -4   1  -6 1001.24  113.92
  -4  -1  -6 1076.56  185.82
   4  -1   6  984.30  145.22
  -4   1  -6  987.33  115.16
  -4  -1  -6 1117.24  131.85
   5  -1  -1 4009.43  327.33
  -5   1   1 4427.02  383.56
  -5  -1   1 4069.73  320.72
  -5  -1   1 4194.00  305.61
  -5  -1   1 4329.17  334.86
  -5  -1   0 1549.57  143.79
  -5  -1   0 1652.74  162.98
  -5  -1   0 1419.35  144.58
  -5   1   0 1855.12  198.95
  -2   3  -5 4688.16  361.96
  -2  -3  -5 5396.61  357.23
   2   3   5 6425.15  451.95
  -2  -3  -5 6089.90  409.30
   2  -3   5 5624.44  419.75
   2  -3   5 6282.76  419.94
  -2   3  -5 5267.01  419.52
   2  -3   5 4912.88  410.30
  -2   3  -5 5932.50  405.65
  -2  -3  -5 5724.67  417.80
  -4  -1   7  275.20   59.06
  -4   1   7  378.68   63.71
  -4  -1   7  330.85   65.86
   4  -1  -7  301.58   62.54
   4  -1  -7  225.24   73.25
   4   1  -7  346.79   74.66
   4   1  -7  316.50   79.88
  -4   1   7  306.04   73.32
   3  -1  -9 1206.66  165.68
  -3   1   9  841.07  194.75
   3   1  -9  838.03  149.37
  -3   1   9 1057.85  116.66
  -3  -1   9 1019.99  124.48
   3  -1  -9 1168.89  121.90
   3   1  -9  949.16  135.63
  -5  -1   2 2978.05  313.53
   5  -1  -2 3312.92  307.96
  -5  -1   2 3291.72  316.57
  -5   1   2 2898.91  282.38
  -5  -1  -1 2479.56  234.41
  -5   1  -1 1806.23  199.56
  -5  -1  -1 2304.83  253.78
  -5  -1  -1 2318.41  225.91
  -5   1  -1 1632.13  198.80
  -3  -3  -2 1843.71  159.16
  -3   3  -2 2042.03  186.56
  -3  -3  -2 1956.11  161.53
  -3   3  -2 2106.88  172.28
   3   3   2 2347.80  208.90
  -3  -3  -2 1883.01  166.05
   3  -3   2 2088.50  179.05
   3   3   2 2085.40  187.20
   3  -3   2 1825.66  177.75
  -5   0   4    5.53   27.49
  -5   0   4    6.55   29.17
   5   0  -4    2.77   24.10
  -5   0  -3  807.59   99.34
  -5   0  -3  865.99  107.65
  -5   0  -3  738.23  146.61
  -3   3   3 1948.25  203.24
  -3   3   3 2170.56  180.09
   3   3  -3 1673.10  146.74
  -3  -3   3 2581.23  194.99
   3   3  -3 2001.75  180.87
  -3   3   3 2102.01  194.07
  -3  -3   3 1881.93  187.84
   3  -3  -3 2249.61  197.56
   1   0  11 1213.62  117.04
  -1   0 -11 1546.71  185.10
   1   0  11 1559.59  185.13
  -1   0 -11 1479.14  208.99
  -4   2  -4  972.32  128.91
  -4  -2  -4 1003.11  138.14
  -4  -2  -4  874.08   95.54
   4  -2   4  946.64  158.76
   4  -2   4 1117.35  122.53
   4   2   4 1122.51  126.33
   3   0   9 6374.73  441.13
  -3   0  -9 5999.76  474.89
  -3   0  -9 6473.96  528.37
   3   0   9 6935.78  521.40
  -3   0  -9 6627.58  465.52
   0   3   7 2361.38  184.25
   0  -3  -7 2268.36  178.92
   0   3  -7 2797.08  222.89
   0  -3   7 2499.15  243.82
   0   3  -7 2458.29  195.09
   0  -3   7 2092.31  188.66
   0  -3  -7 2238.46  194.96
   0  -3   7 2384.59  264.13
  -4   0  -7  174.37   58.26
   4   0   7  113.12   39.84
  -4   0  -7  128.70   51.28
  -4   0  -7  140.55   47.83
  -4   2   5 6552.70  453.50
  -4  -2   5 6538.35  472.61
  -4  -2   5 5964.40  442.86
  -4   2   5 6116.57  506.68
  -4  -2   5 5843.99  398.52
   5  -1  -3  270.58   62.12
  -5   1   3  449.45   76.74
  -5  -1   3  256.04   65.71
   5   1  -3  413.11   69.59
  -5  -1   3  246.59   74.98
  -5  -1  -2 4618.90  341.47
  -5   1  -2 4633.94  409.21
  -5  -1  -2 4153.13  340.90
  -5   1  -2 4191.77  352.31
  -5  -1  -2 4806.64  356.53
   0   1  11   37.76   26.49
   0   1 -11   37.46   29.06
   0  -1  11   64.09   36.44
   0  -1 -11   64.01   29.44
   0   1  11   42.40   30.82
   0   1  11   48.91   38.09
   0   1 -11   36.75   30.06
   0  -1 -11   63.10   31.72
   3  -2   7 3002.85  349.15
  -3  -2  -7 3656.91  326.21
  -3   2  -7 3075.58  253.19
  -3   2  -7 3060.36  286.66
  -3  -2  -7 3483.43  378.73
  -3   2  -7 3219.98  294.54
  -3  -2  -7 3490.90  301.35
  -3   2  -7 3499.60  287.84
  -2  -2   9    5.52   26.96
  -2   2   9   16.82   23.41
  -2   2   9   23.73   24.20
  -2  -2   9    4.53   22.59
  -2   2   9   20.19   23.32
   2   2  -9   -5.12   19.28
   2  -2  -9    5.40   20.99
   2   2  -9   25.31   32.74
  -4   0   8 4467.64  438.60
   4   0  -8 5737.57  423.18
  -4   0   8 5170.44  369.26
   4   0  -8 5567.86  425.45
  -2   3   6 3614.24  267.38
   2   3  -6 4205.53  356.87
   2  -3  -6 3835.01  269.38
  -2  -3   6 4239.87  332.98
   2  -3  -6 3804.78  284.37
  -2   3   6 4287.66  303.77
  -2   3   6 3228.90  302.07
   1  -3  -7 1167.64  109.09
   1  -3  -7 1111.32  108.62
   1   3  -7  904.28  156.24
  -1  -3   7  918.44  167.80
  -1   3   7  589.15  180.45
   1   3  -7 1165.94  118.81
  -1   3   7 1173.72  119.21
  -1  -3   7 1069.96  174.16
  -3   3  -3 2058.11  186.48
  -3  -3  -3 1763.22  155.50
  -3   3  -3 1634.69  148.97
  -3  -3  -3 1644.28  140.06
   3   3   3 1830.93  171.14
   3  -3   3 1603.55  195.19
  -3  -3  -3 1951.35  154.72
  -3   3  -3 2006.63  173.35
   3  -3   3 1557.10  153.47
   2   1  10  901.79  153.50
   2  -1  10  871.07  123.76
   2   1  10  776.68  126.18
  -2  -1 -10  818.14  114.70
  -2  -1 -10  697.90  118.58
  -2   1 -10  873.06  138.55
  -2   1 -10  845.33  147.45
  -2  -1 -10  743.77  110.68
   1  -1 -11  627.98  142.62
  -1   1  11 1279.91  245.24
  -1   1  11 1476.28  171.05
   1   1 -11 1543.96  153.48
   1  -1 -11 1106.13  113.40
   1   1 -11 1105.25  160.30
  -1   1  11 1367.92  145.30
  -1  -1  11 1098.61  152.24
  -3   3   4  563.40   97.71
   3  -3  -4  412.65   60.47
  -3   3   4  637.23   74.90
  -3  -3   4  506.03   80.67
  -3  -3   4  423.50   71.32
   3   3  -4  508.31   90.50
  -3   3   4  499.00   84.32
  -1  -3  -7  677.80  103.21
   1  -3   7  848.80   90.97
   1   3   7  838.39   96.00
   1  -3   7  747.70  127.22
   1  -3   7  648.35   92.09
  -1  -3  -7  788.49   83.79
  -1   3  -7  943.56  107.65
  -5   0   5 3197.90  262.41
   5   0  -5 3302.81  271.66
  -2   0  11   15.48   27.23
   2   0 -11   11.10   20.45
  -2   0  11   12.24   21.92
   2   0 -11    6.54   23.69
  -5   0  -4   27.52   32.45
  -5   0  -4   33.68   34.83
  -5   0  -4   27.66   33.13
   3   0 -10  554.67  132.53
   3   0 -10  618.88   82.58
  -3   0  10  693.13   85.18
  -3   0  10  562.60   99.41
   0   2  10 1244.50  140.16
   0   2 -10 1206.40  134.86
   0   2  10  973.14  112.32
   0   2 -10 1083.31  148.50
   0  -2 -10 1053.93  123.09
   0   2 -10 1148.88  181.49
   0   2  10  864.61  143.03
   0  -2 -10 1298.49  129.56
   0  -2 -10  574.56  119.39
   0  -2  10 1029.51  179.75
  -5   1   4  913.53  145.45
  -5  -1   4 1008.70  153.48
  -5  -1   4  895.55  118.04
   5   1  -4  998.00  131.93
   5   1  -4 1021.40  126.85
   5  -1  -4  964.43  146.13
  -5   1   4 1031.28  130.72
  -3   2   8 3747.35  311.68
  -3   2   8 3140.71  327.77
   3  -2  -8 2959.22  260.32
   3   2  -8 3041.88  331.53
  -3  -2   8 2919.46  314.16
  -5  -1  -3 5320.16  432.57
  -5  -1  -3 5096.68  420.53
  -5   1  -3 5330.27  503.74
  -5   1  -3 5122.84  441.81
  -2   3  -6   17.94   20.18
  -2  -3  -6    4.63   20.37
   2  -3   6    5.71   31.17
   2   3   6   19.45   40.57
  -2  -3  -6    8.59   23.93
  -2   3  -6   19.93   24.86
   2  -3   6    2.77   29.58
  -2  -3  -6    3.82   22.50
  -2   3  -6   18.68   29.94
  -1   1 -11  367.22   89.64
  -1  -1 -11  526.45   91.43
   1   1  11  452.99   76.66
   1  -1  11  512.50   82.81
  -1  -1 -11  402.69  107.67
   1   1  11  421.70  119.31
  -1   1 -11  524.94  111.03
   1   1  11  511.90  113.65
  -3  -1  -9   27.65   26.54
  -3  -1  -9   30.72   25.03
  -3   1  -9   67.76   33.08
   3   1   9   77.39   38.63
   3   1   9   66.34   38.26
  -3  -1  -9   31.21   31.63
  -3   1  -9   70.43   34.29
   4  -1   7  216.01   65.66
  -4   1  -7  188.77   54.15
  -4   1  -7  145.93   54.83
  -4   1  -7  169.91   56.40
  -4  -1  -7  234.97   85.39
  -4  -1  -7  236.12   53.58
   1   2 -10 1196.16  129.31
   1  -2 -10  974.34  185.60
   1   2 -10 1491.97  149.39
  -1   2  10 1766.37  186.20
  -1   2  10 1488.79  194.65
  -1  -2  10 1150.77  142.30
  -1   2  10 1628.88  177.44
  -1  -2  10  959.93  203.31
   4   2   5 1547.26  164.03
  -4  -2  -5 1548.06  192.90
   4  -2   5 1368.14  210.57
   4  -2   5 1392.67  199.34
  -4   2  -5 1065.99  141.76
  -4  -2  -5 1272.00  133.48
  -2   2  -9 1416.91  198.90
   2  -2   9 1322.67  199.04
   2   2   9 1492.02  167.31
  -2   2  -9 1497.26  155.21
   2   2   9 1285.28  158.57
  -2   2  -9 1446.09  183.14
  -2  -2  -9 1039.48  141.54
  -2  -2  -9 1455.88  144.21
  -2  -2  -9 1276.59  141.27
  -3   3  -4  480.31   84.21
  -3  -3  -4  398.12   75.30
   3   3   4  424.79   74.51
  -3  -3  -4  387.47   59.36
  -3   3  -4  510.32   74.15
   3  -3   4  405.30   81.28
   3  -3   4  349.19   68.28
  -3   3  -4  500.52   75.86
  -3  -3  -4  418.85   64.71
  -4   1   8  772.86  120.65
  -4  -1   8  934.32  107.09
   4   1  -8  636.45   99.17
   4  -1  -8  910.44  114.79
  -4  -1   8  782.45  154.75
  -4   1   8  660.27   87.35
   4   1  -8  552.59  120.91
   4  -1  -8  690.28  131.74
  -4   2   6 2053.41  279.92
  -4  -2   6 2895.44  276.14
  -4  -2   6 2895.41  252.87
  -4   2   6 3416.31  294.23
   4  -2  -6 2775.96  267.49
  -4  -2   6 3452.22  277.96
   0  -4   0 3883.20  309.24
   0   4   0 3885.21  317.98
   0   4   0 3430.30  269.35
   0   4   0 3762.06  318.68
   0  -4   0 3469.33  290.94
   0  -4   1 5321.86  408.67
   0  -4  -1 5446.04  411.19
   0  -4   1 4713.07  369.29
   0  -4   1 5279.95  394.15
   0   4  -1 4689.51  352.60
   0   4   1 4935.59  390.45
   0   4  -1 5637.95  434.70
   0   4   1 4424.51  338.40
   0   4   1 5695.34  429.84
   0   4  -1 4203.22  338.94
   0  -4  -1 4489.81  355.19
  -1   2 -10  775.09  147.32
   1  -2  10  835.82  138.29
  -1  -2 -10  854.02  115.09
  -1  -2 -10 1035.06  124.64
   1   2  10 1037.17  152.80
  -1   2 -10  788.67  102.27
  -1   2 -10  914.33  134.68
   1   2  10  876.33  130.77
   1   2  10 1059.84  184.94
   1  -2  10  982.45  131.68
  -1  -2 -10  959.27  117.76
  -3  -3   5 1103.17  115.40
  -3   3   5 1097.88  146.91
  -3   3   5 1030.09  138.40
   3   3  -5 1198.22  125.84
  -3   3   5  987.87  197.72
   3  -3  -5 1017.75  113.02
  -3   3   5 1183.01  115.52
   0  -3   8 2124.10  222.40
   0  -3  -8 2012.89  179.26
   0   3   8 1593.01  164.49
   0   3   8 1622.75  153.85
   0  -3  -8 2158.77  188.40
   0  -3   8 2116.28  240.36
   0   3  -8 1810.79  179.83
   0   3  -8 1775.66  174.79
   5   1  -5  821.22  104.23
   5  -1  -5  976.40  146.64
  -5  -1   5  948.57  129.12
  -5   1   5  878.93  119.98
  -5   1   5  994.43  116.71
   5   1  -5  712.56  144.50
  -5  -1   5  904.46  168.91
  -2   3   7 5003.81  561.09
  -2  -3   7 6422.87  567.78
   2   3  -7 5340.58  406.17
  -2   3   7 6222.32  478.62
   2  -3  -7 6524.96  493.17
   2   1 -11  504.01  116.15
   2  -1 -11  603.76  140.17
  -2  -1  11  677.38   92.43
  -2   1  11  735.15  116.51
  -2   1  11  597.61   87.50
   2   1 -11  597.75   86.71
   2  -1 -11  647.35   80.49
  -2   1  11  551.92  118.17
  -5   1  -4 3408.32  364.66
  -5  -1  -4 3905.11  334.77
  -5  -1  -4 3730.96  311.25
   5  -1   4 3409.82  365.05
  -5   1  -4 3452.29  305.32
  -5  -1  -4 3597.92  394.70
   3   1 -10 1027.43  175.60
  -3   1  10 1060.71  183.92
   3  -1 -10 1025.07  116.48
   3   1 -10 1205.08  133.77
   3  -1 -10  942.37  173.44
  -3  -1  10  851.82  111.71
  -3   1  10 1256.67  133.26
  -2   0 -11   65.00   37.46
   2   0  11   57.66   36.91
  -2   0 -11   50.85   28.75
  -2   0 -11   60.09   31.18
   2   0  11   61.41   40.72
   0   0  12  295.41   67.48
   0   0  12  282.55   77.91
   0   0 -12  277.74   77.04
   0   0  12  335.56  107.69
   0   0 -12  318.58   68.91
  -4   0  -8   63.53   33.03
   4   0   8   63.58   39.87
  -4   0  -8   59.64   32.53
   5   0  -6  487.74   91.98
  -5   0   6  442.43   80.85
   5   0  -6  417.68  105.86
   0  -4   2 1795.19  158.67
   0  -4  -2 1639.02  147.23
   0   4   2 1732.45  155.13
   0  -4   2 1957.51  176.00
   0   4   2 1953.17  171.87
   0   4   2 2053.56  180.27
   0   4  -2 1705.48  156.05
   0  -4  -2 1630.12  154.93
   0   4  -2 1836.80  172.65
   0   4  -2 2155.70  190.71
   0  -4  -2 1666.10  151.15
   0  -4   2 1629.54  157.55
  -5   0  -5 1653.95  210.31
  -5   0  -5 1678.52  233.15
  -5   0  -5 1551.08  157.66
   1   4   0 1540.20  146.56
  -1   4   0 1409.64  147.00
  -1  -4   0 1212.29  125.39
  -1  -4   0 1044.56  141.98
   1   4   0 1477.97  137.79
  -1   4   0 1275.29  128.12
  -1   4   0 1312.06  143.62
   1  -4   0 1230.18  127.14
   1  -4   0 1314.80  126.07
   1  -4   0 1409.77  136.95
  -3  -2  -8 4578.48  394.86
  -3   2  -8 3821.92  341.47
  -3   2  -8 4436.31  383.30
  -3  -2  -8 4297.66  387.30
  -3  -2  -8 3931.76  388.68
   3  -2   8 3669.18  334.35
  -3   2  -8 4644.17  392.29
  -3   2  -8 4611.53  373.35
   1   4  -1 2115.26  185.15
  -1  -4   1 1385.27  169.78
  -1  -4   1 1598.61  152.03
   1  -4  -1 1651.07  158.18
  -1   4   1 1862.09  166.71
  -1   4   1 1781.73  176.67
   1  -4  -1 1783.56  163.50
   1   4  -1 1845.34  167.88
  -1   4   1 1866.07  180.53
   1  -3  -8  593.03   77.41
  -1  -3   8  513.90  102.15
  -1   3   8  364.97   63.21
  -1   3   8  551.16   75.03
  -1  -3   8  609.05  112.81
  -1   3   8  628.89  100.47
  -1   3   8  427.20  126.04
   1  -3  -8  578.90   73.06
   1   3  -8  529.60   87.47
  -1   0  12 2110.75  208.29
   1   0 -12 1592.05  198.54
   1   0 -12 2381.83  211.26
  -1   0  12 2199.26  295.43
  -1   0  12 2900.29  322.60
   1  -4   1  499.31   69.67
  -1   4  -1  499.82   77.60
   1   4   1  631.38   79.08
   1  -4   1  586.80   80.13
  -1  -4  -1  427.60   59.19
   1   4   1  496.16   63.42
   1   4   1  525.54   75.96
  -1   4  -1  587.55   84.74
  -1  -4  -1  504.56   77.48
   1  -4   1  494.92   70.97
  -1  -4  -1  542.21   87.19
  -1   4  -1  498.88   66.84
   4   0  -9 2310.13  222.42
  -4   0   9 2495.34  216.71
   4   0  -9 2470.77  238.66
  -4   0   9 2102.20  212.04
  -3   0 -10 3011.55  313.06
   3   0  10 3883.55  346.74
   3   0  10 3770.47  396.48
  -3   0 -10 3464.78  318.07
  -3   3  -5  667.71   94.88
  -3   3  -5  624.20   89.68
   3  -3   5  898.13  108.66
   3   3   5  497.73   83.30
  -3  -3  -5  755.45   91.01
  -3  -3  -5  833.29   97.34
  -3  -3  -5  841.97  104.52
  -3   3  -5  667.86   89.99
   3  -3   5  687.33  114.67
   1   4  -2 1257.77  124.18
  -1   4   2  942.36  114.08
  -1  -4   2 1025.25  105.49
   1   4  -2 1073.74  112.92
   1  -4  -2  976.65  109.14
  -1  -4   2  972.60  106.63
  -1   4   2 1214.70  122.08
   1  -4  -2 1076.22  117.93
  -1  -4   2  784.15  116.73
  -1   4   2 1175.74  122.63
  -2  -2  10   30.17   27.46
  -2   2  10   71.80   32.95
   2   2 -10   53.22   34.03
  -2  -2  10   26.01   28.84
  -2   2  10   64.31   28.01
   2  -2 -10   23.64   27.01
  -2   2  10   40.00   29.49
   2  -2 -10   18.83   24.05
  -1   3  -8 3523.19  307.28
  -1  -3  -8 2416.38  371.50
  -1   3  -8 3363.70  282.26
  -1  -3  -8 3292.87  290.32
   1   3   8 3369.35  303.66
  -1  -3  -8 3105.42  248.19
   1  -3   8 2502.66  299.29
   1  -3   8 2682.88  235.87
  -2   3  -7  807.36  112.20
   2  -3   7  915.31  165.93
  -2  -3  -7  977.70  103.29
   2   3   7  808.55  126.38
   2  -3   7  906.05  170.07
  -2   3  -7  892.83  108.27
  -2  -3  -7  822.91  169.45
   2  -3   7  914.40  151.93
  -2  -3  -7  958.47  108.54
  -2  -3  -7 1024.24  118.36
   2   3   7 1143.57  143.03
   0  -4  -3 4185.33  327.40
   0  -4   3 4018.87  327.43
   0  -4   3 4322.73  338.84
   0   4  -3 4066.25  318.01
   0   4   3 3868.33  296.65
   0  -4  -3 4051.20  321.50
   0   4   3 3938.04  303.53
   0  -4   3 4115.96  318.03
   0  -4  -3 3641.59  291.84
   0   4  -3 3293.63  274.61
   0   4  -3 3719.36  300.28
   1  -4   2  340.28   60.25
  -1   4  -2  357.37   58.91
   1   4   2  376.71   59.33
  -1  -4  -2  363.65   52.04
  -1  -4  -2  325.52   53.51
   1   4   2  347.65   53.00
   1   4   2  309.74   53.58
   1  -4   2  391.40   62.18
  -1   4  -2  315.67   58.93
  -1  -4  -2  396.08   72.12
  -1   4  -2  342.55   59.17
   1  -4   2  368.79   56.28
   4   2   6  313.02   76.59
  -4   2  -6  306.79   68.22
  -4  -2  -6  420.62  108.88
   4  -2   6  395.75   93.74
  -4  -2  -6  499.56  104.78
   4  -2   6  438.63  102.54
  -4  -2  -6  346.53   79.80
  -4   2  -6  267.30   72.90
  -5   2   1 1841.59  192.94
  -5  -2   1 2082.57  190.15
  -5   2   1 1797.31  199.19
  -5  -2   1 1859.19  181.75
  -5  -2   1 1929.08  214.32
  -5   2   0   96.90   37.47
  -5  -2   0   42.57   29.30
  -5   2   0   91.37   41.11
  -5  -2   0   53.41   36.80
  -5  -2   0   58.18   34.68
   5  -2   0   54.27   34.12
   1   0  12   81.15   41.29
  -1   0 -12   66.79   34.79
   1   0  12   61.57   43.72
  -1   0 -12   61.12   41.49
  -4  -2   7 2471.78  274.10
  -4   2   7 3060.08  266.02
  -4  -2   7 2406.41  294.47
  -4  -2   7 2476.98  231.04
   4  -2  -7 2679.96  252.88
   4   2  -7 2825.00  275.47
  -4   2   7 2040.49  285.99
  -3  -2   9 1036.60  142.91
  -3   2   9  805.13  100.02
  -3  -2   9  831.13  127.23
  -3   2   9  608.71  140.44
   3   2  -9  629.45  125.79
   3  -2  -9  880.72  139.91
  -3   2   9  671.61   95.65
   3   2  -9  748.04  120.04
   3  -2  -9  925.29  110.23
  -5   2   2  556.44  106.19
   5   2  -2  624.85  111.09
  -5  -2   2  530.46   84.70
  -5   2   2  637.29   93.94
  -5  -2   2  526.79   99.77
  -5  -2   2  638.92   85.15
  -5   2  -1  456.57   81.90
  -5  -2  -1  491.72   92.34
  -5   2  -1  433.41  106.56
  -5  -2  -1  506.34   80.17
  -5  -2  -1  526.04   73.54
   5  -2   1  504.07   98.66
  -4   3   0  192.38   59.96
  -4  -3   0   79.96   31.83
   4  -3   0   84.36   41.57
  -4  -3   0   95.05   33.90
   4   3   0  250.13   60.94
  -4   3   0  212.46   48.34
   4   3   0  216.80   51.69
  -4   3   0  209.01   58.34
  -3  -3   6  364.66   65.31
   3  -3  -6  352.27   57.40
  -3   3   6  370.57   80.09
  -3   3   6  335.07   68.47
   3   3  -6  446.48   67.35
  -3   3   6  440.72   66.79
  -3   3   6  255.02   61.89
  -4   3   1  526.83  110.69
  -4  -3   1  355.02  110.67
  -4   3   1  497.86   91.44
  -4   3   1  613.22   93.98
   4   3  -1  546.47  106.25
   4   3  -1  590.79   84.75
   4  -3  -1  513.09   93.64
  -4  -3   1  550.92   76.39
  -2   1 -11  154.05   50.24
  -2  -1 -11  156.23   46.80
   2   1  11  147.82   42.51
  -2   1 -11  170.25   50.99
  -2  -1 -11  147.55   44.33
   2  -1  11  176.05   52.95
   2   1  11  145.06   46.50
   0  -1 -12  711.14  122.91
   0   1  12  863.25  135.53
   0  -1  12  764.79  157.33
   0  -1 -12  762.56   97.76
   0   1 -12  744.53  107.97
   0   1  12 1059.03  171.35
   0  -1  12  620.55  108.31
   0   1  12  752.74  110.87
   0   1 -12  832.32  138.51
   4   1   8   26.53   33.37
  -4   1  -8   23.68   33.06
  -4  -1  -8   30.89   28.39
  -4  -1  -8   22.96   26.78
  -4   1  -8   25.96   28.65
  -4  -1  -8   18.20   20.38
  -5  -1   6   35.50   28.19
  -5   1   6   37.53   31.99
  -5  -1   6   44.34   37.65
   5   1  -6   30.38   27.89
  -5   1   6   34.09   36.70
   5   1  -6   28.27   27.23
   5  -1  -6   36.83   29.16
   1  -4  -3 1426.84  133.25
  -1   4   3 1459.23  134.28
   1  -4  -3 1558.37  151.51
  -1   4   3 1513.02  140.52
  -1  -4   3 1644.21  158.99
   1   4  -3 1335.52  162.77
   1   4  -3 1578.30  146.96
  -1  -4   3 1379.58  147.67
   1  -4  -3 1856.69  178.75
  -1  -4   3 1657.41  149.54
  -5   1  -5 2484.36  243.61
  -5  -1  -5 2157.40  223.20
  -5   1  -5 2164.31  224.81
  -5   1  -5 2493.00  228.29
  -5  -1  -5 2538.72  239.64
  -5  -1  -5 2456.73  221.39
   4   3   1 3115.13  295.02
  -4   3  -1 2939.37  280.70
   4  -3   1 3018.22  263.60
  -4  -3  -1 2556.57  249.09
  -4   3  -1 3345.24  315.09
  -4  -3  -1 2901.28  242.56
   4   3   1 2982.35  259.48
   1  -4   3 1692.67  151.81
  -1   4  -3 1599.89  157.05
  -1   4  -3 1844.34  178.55
   1   4   3 1828.51  161.83
  -1  -4  -3 1713.29  158.81
  -1   4  -3 1715.98  166.90
  -1  -4  -3 1713.67  157.09
   1  -4   3 1669.11  167.72
   1  -4   3 1664.10  156.43
  -1  -4  -3 1924.64  185.60
   1   4   3 1903.25  171.95
   4  -3  -2 5358.72  426.62
   4   3  -2 4912.79  401.31
  -4   3   2 5090.89  409.99
  -4   3   2 4653.54  423.81
  -4  -3   2 4353.11  348.60
  -4   3   2 4623.65  386.11
  -4  -3   2 5258.62  399.39
   4   3  -2 4856.92  389.34
  -1   1  12 1217.20  155.79
   1  -1 -12  544.40  125.58
  -1  -1  12  936.12  163.41
   1   1 -12 1403.59  150.33
   1  -1 -12 1093.87  123.30
  -1  -1  12 1054.65  165.34
   1   1 -12 1159.21  180.04
  -1   1  12 1292.40  188.38
  -1   1  12 1168.70  138.04
  -3   0  11 8444.98  715.16
   3   0 -11 8220.78  616.96
   3   0 -11 6954.65  651.67
  -3   0  11 8515.47  618.81
  -4  -1   9  322.84   52.57
  -4   1   9  280.30   54.13
   4  -1  -9  313.26   85.08
   4  -1  -9  348.85   63.14
   4   1  -9  235.27   80.64
   4   1  -9  289.25   67.58
  -4   1   9  219.73   74.17
   5   2  -3  162.25   45.88
  -5  -2   3  193.80   48.34
  -5  -2   3  222.85   49.95
  -5  -2   3  163.59   49.88
  -5   2   3  167.26   48.79
  -5  -2  -2 1188.69  150.13
  -5   2  -2 1350.90  142.19
   5  -2   2 1265.19  169.06
  -5   2  -2 1144.30  173.68
  -5  -2  -2 1212.99  138.92
   0   2 -11   46.37   27.72
   0  -2 -11   15.75   21.12
   0   2  11   55.01   27.81
   0   2 -11   42.11   37.33
   0   2  11   49.87   32.14
   0  -2 -11   31.22   23.60
   0  -2  11   40.85   38.40
   0   2  11   36.78   30.46
   0   2 -11   48.10   30.02
  -3  -1 -10  271.98   57.72
  -3   1 -10  227.53   66.34
  -3   1 -10  174.00   51.90
  -3  -1 -10  357.44   84.44
  -3   1 -10  215.05   59.23
  -3  -1 -10  276.55   79.56
   3   1  10  247.56   76.91
   3   1  10  205.69   58.13
   5   0  -7 1608.40  216.90
   5   0  -7 1980.66  217.29
  -5   0   7 1919.53  192.41
   0   4  -4 1931.19  176.96
   0   4  -4 1830.06  165.94
   0   4   4 1802.80  157.72
   0  -4  -4 1491.45  136.59
   0  -4   4 1445.47  133.10
   0   4   4 1894.93  171.43
   0  -4   4 1321.44  140.82
   0  -4  -4 1280.17  130.35
   0  -4  -4 1531.46  153.22
   0  -4   4 1391.33  137.49
   0   4   4 1745.45  221.74
  -5   0  -6  657.04   92.57
  -5   0  -6  576.53  115.47
  -5   0  -6  595.70   98.31
   2   0 -12   31.92   28.87
  -2   0  12   40.84   31.44
   2   0 -12   44.66   24.54
  -2   0  12   49.40   35.04
  -2  -2 -10  145.27   42.79
  -2   2 -10  197.96   62.13
  -2  -2 -10  163.13   43.39
  -2  -2 -10  120.40   41.50
  -2   2 -10  208.51   58.93
   2   2  10  216.12   62.88
   2   2  10  169.24   49.67
   2  -2  10  125.46   48.37
   2   2  10  215.36   75.37
  -2   2 -10  182.99   70.11
  -2   3   8 1856.21  182.23
  -2   3   8  905.50  181.56
   2  -3  -8 2219.57  210.32
  -2  -3   8 2835.07  248.65
  -4   3  -2 1233.98  150.01
  -4  -3  -2  944.71  112.95
  -4  -3  -2 1082.42  113.85
   4  -3   2 1100.20  148.15
   4   3   2 1317.25  143.47
  -4   3  -2 1136.26  140.28
   4  -3   2 1124.20  136.31
  -1   2  11 2263.34  220.14
  -1   2  11 2570.53  267.36
  -1   2  11 2584.03  247.06
   1   2 -11 2021.60  220.23
   1  -2 -11 1610.80  257.41
  -1  -2  11 2032.14  298.72
  -1  -2  11 2267.75  222.58
   1   2 -11 2063.29  248.31
   2  -4   0 1763.14  180.05
   2  -4   0 1998.65  188.44
  -2   4   0 2294.74  204.84
  -2   4   0 2098.76  183.42
  -2  -4   0 1778.52  165.94
   2   4   0 1083.81  321.93
  -2  -4   0 1833.12  168.97
   2   4   0 2008.88  183.35
   2  -4   0 2006.12  186.49
  -2   4   0 1882.82  177.79
  -4  -3   3  544.41  172.67
   4  -3  -3  599.14   98.84
  -4  -3   3  574.83   82.10
  -4   3   3  959.56  129.28
  -4   3   3  924.30  113.18
  -4   3   3  913.64  142.43
  -4  -3   3  688.68   83.80
   4   3  -3  972.24  112.29
   2  -4  -1  385.89   62.48
  -2  -4   1  419.09   60.00
  -2   4   1  446.35   69.79
   2   4  -1  472.12   89.28
  -2   4   1  480.96   65.99
   2  -4  -1  439.22   70.80
   2  -4  -1  351.39   58.31
  -2  -4   1  388.74   60.06
   2   4  -1  524.88   70.94
  -2   4   1  561.02   79.42
  -1  -1 -12 6179.90  501.74
  -1  -1 -12 6107.38  486.48
  -1   1 -12 5581.52  496.54
   1   1  12 6421.83  495.23
   1  -1  12 7215.56  429.72
  -1   1 -12 7493.55  527.07
   1   1  12 5498.06  505.53
   1  -1  12 6057.43  563.87
  -1  -1 -12 5265.57  460.85
   1   1  12 6939.15  463.67
   0  -3   9 1529.55  163.45
   0  -3  -9 1595.52  144.29
   0   3  -9 1730.21  175.60
   0   3   9 1348.38  148.02
   0   3   9 1757.51  193.02
   0  -3  -9 1747.47  154.44
   0  -3   9 1538.32  217.00
   0   3  -9 1634.60  157.80
  -3  -3  -6 1040.47  106.80
  -3  -3  -6 1244.39  149.65
  -3   3  -6  817.19   96.03
  -3   3  -6  969.42  110.13
  -3  -3  -6 1129.23  115.95
  -3   3  -6 1100.92  114.13
   3  -3   6  964.70  108.48
  -3  -3  -6  919.98  191.23
   3  -3   6 1034.37  172.60
   3   3   6  778.24  103.87
  -1   4   4 1300.05  142.45
   1   4  -4 1022.87  196.12
  -1  -4   4 1373.15  143.10
  -1  -4   4 1076.01  124.94
  -1   4   4  988.54  111.75
   1   4  -4 1556.45  155.52
   1  -4  -4 1262.28  121.52
   1  -4  -4 1401.03  132.24
  -1   4   4 1486.67  139.74
  -1  -4   4 1494.58  134.66
  -2  -4  -1 1110.30  121.46
  -2   4  -1  996.04  114.81
  -2   4  -1 1193.88  120.87
   2  -4   1 1012.86  147.99
  -2  -4  -1 1102.75  107.73
   2   4   1 1018.87  121.56
  -2  -4  -1  978.48  108.60
   2  -4   1  967.00  114.48
   2  -4   1  994.47  109.33
  -2   4  -1 1123.64  118.45
   2   4   1 1142.04  120.34
   5  -2  -4  368.90   81.44
  -5  -2   4  399.89   64.26
  -5   2   4  369.01   70.01
  -5  -2   4  354.45   80.36
  -5  -2   4  344.84   70.38
  -5   2   4  390.71   75.83
  -1   4  -4 1048.67  114.01
   1   4   4 1117.86  112.22
  -1   4  -4  974.23  133.92
  -1  -4  -4 1088.52  103.07
   1   4   4 1075.42  132.25
  -1  -4  -4 1141.42  135.91
   1  -4   4 1185.44  119.24
   1  -4   4 1176.89  119.68
  -1  -4  -4 1003.70  100.18
   1   4   4 1102.88  123.19
  -1   4  -4  949.78  105.29
   1  -4   4 1093.81  125.29
  -4   0  -9   86.42   40.82
   4   0   9   97.88   40.84
   4   0   9   88.37   46.47
  -4   0  -9  100.08   42.79
  -5  -2  -3  488.38   70.55
   5  -2   3  495.94   97.79
  -5   2  -3  618.84   88.52
  -5  -2  -3  508.52   84.42
   5   2   3  546.00   86.96
  -2  -4   2  660.93   79.60
  -2   4   2  574.24   74.23
   2   4  -2  269.85   53.68
   2   4  -2  562.78   73.87
  -2  -4   2  702.40   85.55
   2  -4  -2  593.97   76.01
   2  -4  -2  681.73   90.67
  -2   4   2  522.20   75.09
  -2   4   2  480.39   74.33
   1  -3  -9 1825.55  165.55
   1  -3  -9 1600.54  139.45
   1   3  -9 1848.01  176.16
  -1   3   9 1447.01  160.69
  -1  -3   9 1401.75  235.40
  -1   3   9 1707.20  169.27
  -1   3   9 2058.45  244.81
  -1  -3   9 1549.13  144.74
  -1   2 -11  881.88  115.87
   1  -2  11  891.79  142.10
  -1  -2 -11  714.93  103.96
  -1   2 -11  732.12  134.62
   1   2  11  739.14  100.16
   1   2  11 1095.83  171.66
  -1   2 -11  894.73  141.41
  -1  -2 -11  646.47   98.86
   1  -2  11  669.95  130.09
   1   2  11  858.36  168.83
  -1  -2 -11  770.56  100.77
  -3   2  -9 1830.03  212.61
  -3  -2  -9 2292.40  200.92
  -3   2  -9 2152.19  218.98
  -3  -2  -9 2344.28  233.63
  -3   2  -9 1697.40  189.19
  -3  -2  -9 2354.96  275.78
   3  -2   9 2256.02  271.33
  -3   2  -9 2122.39  203.32
  -4   2  -7  283.01   62.91
  -4  -2  -7  271.44   62.21
  -4  -2  -7  244.17   65.88
  -4   2  -7  298.27   61.06
   4  -2   7  231.31   83.16
  -4   2  -7  222.51   59.53
  -4  -2  -7  220.81   49.10
   4   2   7  287.85   66.10
  -2   4  -2  193.01   45.85
   2   4   2  240.39   49.96
  -2  -4  -2  159.74   39.22
  -2  -4  -2  154.68   42.03
  -2   4  -2  257.28   46.91
   2  -4   2  152.60   43.59
   2  -4   2  154.52   44.65
   2  -4   2  141.04   40.67
   2   4   2  137.92   85.06
  -2   4  -2  241.87   49.26
  -2  -4  -2  119.84   30.24
  -4   3  -3  783.32  101.23
   4  -3   3  841.51  138.27
   4  -3   3  955.76  128.73
  -4   3  -3  809.37  116.38
  -4  -3  -3  856.32  114.37
   4   3   3  753.73  104.84
  -4  -3  -3  795.80   99.38
  -4  -3  -3 1009.53  113.25
  -3   1  11  303.73   59.00
   3  -1 -11  307.03   53.19
  -3   1  11  197.96   66.23
  -3  -1  11  271.68   53.11
   3   1 -11  255.39   64.78
   3  -1 -11  198.88   86.70
   3   1 -11  272.70   77.04
  -2   3  -8  580.39  104.72
  -2  -3  -8  674.93   80.71
  -2  -3  -8  755.59  100.08
  -2   3  -8  743.49   93.19
  -2  -3  -8  614.77  112.83
   2  -3   8  714.40  123.66
  -2  -3  -8  772.66   94.85
   2   3   8  678.10  125.55
   2  -3   8  671.90  118.51
  -3  -3   7  258.36   71.13
   3  -3  -7  251.42   52.50
  -3   3   7  193.87   46.13
  -3   3   7  149.67   39.67
  -3   3   7  137.60   68.74
   3   3  -7  186.41   44.50
  -6   0   1   23.60   33.34
  -6   0   1   16.12   32.03
   6   0  -1   16.93   27.61
  -4   0  10 1638.81  154.70
   4   0 -10 1814.21  179.91
  -4   0  10 1503.60  159.08
   4   0 -10 1375.86  215.75
  -4  -3   4  169.32   51.45
   4  -3  -4  197.90   45.82
  -4   3   4  139.99   41.74
  -4   3   4  135.47   39.57
  -4   3   4  162.78   44.91
  -4  -3   4  227.51   44.83
   4   3  -4  118.29   47.74
  -4  -3   4  187.84   40.21
   5  -1  -7  472.65   85.63
   5   1  -7  417.00   85.06
  -5   1   7  430.55   72.86
   5   1  -7  355.35   90.67
  -5   1   7  367.38  118.18
  -5  -1   7  417.69  118.92
  -5  -1   7  410.37   84.98
  -6   0   0 1712.55  251.13
  -6   0   0 1834.93  216.14
   6   0   0 1654.22  188.47
   0  -4   5 3045.39  245.64
   0  -4  -5 2952.63  237.17
   0   4  -5 3093.54  253.59
   0  -4   5 2480.69  270.80
   0  -4   5 2943.70  267.79
   0   4   5 3351.21  258.13
   0   4  -5 3365.40  265.39
   0  -4  -5 2841.13  222.91
   0   4   5 3165.24  253.94
  -5   1  -6 3117.83  329.20
  -5  -1  -6 3141.80  335.98
  -5   1  -6 2944.55  314.20
  -5  -1  -6 3017.73  276.96
  -5   1  -6 3202.32  285.83
   4   2  -8 1798.70  190.40
  -4  -2   8 1918.60  229.00
  -4   2   8 1834.84  261.19
  -4   2   8 2091.75  196.60
   4   2  -8 1850.49  189.53
  -4  -2   8 1893.07  165.10
   4  -2  -8 2079.00  197.28
   2   1 -12  169.53   38.18
   2  -1 -12  209.52   42.73
  -2  -1  12  233.99   79.26
   2   1 -12  133.88   51.35
   2  -1 -12  176.83   62.92
  -2   1  12  192.95   59.40
  -2  -1  12  241.43   81.18
  -2   1  12  176.11   47.89
  -2   1  12  203.16   53.15
   1  -3   9 2197.34  218.74
   1  -3   9 1873.86  170.40
  -1  -3  -9 2223.84  184.22
  -1   3  -9 2573.16  251.22
   1   3   9 2422.16  243.99
  -1  -3  -9 2348.78  208.73
  -1   3  -9 2361.17  224.22
  -1  -3  -9 1974.00  254.93
  -2  -4   3  643.94   81.13
   2   4  -3  562.14   79.32
  -2   4   3  516.28   79.94
  -2  -4   3  608.46   78.24
  -2   4   3  603.17   91.79
  -2   4   3  583.11   74.19
   2   4  -3  441.94   67.39
  -2  -4   3  646.13   77.78
   2  -4  -3  550.92   78.07
  -6   0   2 1121.62  126.70
  -6   0   2 1076.33  149.98
   6   0  -2 1041.94  126.42
   2   0  12   64.78   43.75
  -2   0 -12   90.72   49.02
   2   0  12   65.75   40.30
  -2   0 -12   63.47   39.39
  -6   0  -1 2039.82  219.62
   6   0   1 1956.69  212.52
   0   0  13   57.46   42.03
   0   0  13   44.91   28.17
   0   0 -13   42.92   29.04
   0   0 -13   45.24   30.56
   0   0  13   39.68   38.44
   1  -4  -5 2126.85  184.75
  -1  -4   5 2412.20  202.26
  -1   4   5 1875.02  167.40
   1  -4  -5 2239.80  188.65
  -1   4   5 2072.16  171.02
  -1   4   5 2019.47  256.95
   1   4  -5 2065.03  215.56
  -1  -4   5 1978.42  248.51
   1   4  -5 2408.55  199.38
  -1  -4   5 2347.49  223.66
   2   4   3  995.17  117.85
   2  -4   3 1015.79  132.04
  -2  -4  -3 1041.02  112.34
   2  -4   3 1009.62  116.76
  -2  -4  -3 1047.14  101.40
   2   4   3  998.43  116.34
  -2   4  -3  812.70  113.53
  -2   4  -3  988.94  110.79
   2  -4   3  809.75   90.71
  -2  -4  -3  960.75   97.18
  -2   4  -3 1070.88  114.88
   3   0  11 3261.37  297.69
   3   0  11 3448.08  388.45
  -3   0 -11 2690.03  255.54
  -3   0 -11 3217.32  327.29
  -5  -2   5  682.95   98.06
  -5   2   5  851.27  110.70
  -5  -2   5  752.07  127.25
  -5  -2   5  740.18  110.03
   5  -2  -5  763.50  109.52
  -5   2   5  617.02  141.62
  -2  -2  11  631.21  127.43
  -2  -2  11  647.70  128.28
   2  -2 -11  690.52   91.83
   2   2 -11  511.54   78.33
  -2   2  11  697.89  106.55
  -2   2  11  643.20   98.85
  -2   2  11  576.07  111.25
   2   2 -11  581.20   97.85
   2  -2 -11  536.81  101.73
   5   2   4  288.64   62.97
  -5  -2  -4  318.64   57.20
  -5   2  -4  289.86   67.01
  -5  -2  -4  311.51   61.46
   5  -2   4  292.36   69.04
  -3   2  10  994.48  124.84
   3   2 -10 1003.09  151.79
  -3  -2  10  798.32  114.66
  -3   2  10 1196.21  125.35
   3  -2 -10  956.84  112.33
   3   2 -10 1128.94  145.41
  -3  -2  10 1153.93  130.36
   3  -2 -10  848.75  159.05
  -3   2  10  745.71  176.44
  -5   0   8  284.81   58.38
   5   0  -8  240.46   68.93
  -5   0   8  236.90   50.57
   5   0  -8  247.07   61.80
  -6   0   3 3948.70  353.53
  -6   0   3 3897.97  328.94
   6   0  -3 3854.58  345.54
  -4  -1  -9  345.91   61.10
  -4  -1  -9  404.46  101.12
   4   1   9  488.11   88.91
  -4  -1  -9  404.65   65.18
  -4   1  -9  395.43   82.29
  -1   0  13 3224.23  306.48
  -1   0  13 3295.91  298.91
   1   0 -13 2906.91  319.15
   1   0 -13 3333.67  274.18
  -1   0  13 3637.23  346.05
  -5   0  -7 1473.47  170.01
  -5   0  -7 1460.69  209.27
  -5   0  -7 1584.53  229.43
  -1  -4  -5  196.35  115.48
  -1   4  -5  195.78   42.23
   1  -4   5  258.60   49.89
  -1  -4  -5  214.59   39.84
   1  -4   5  232.45   57.71
   1  -4   5  220.79   60.05
  -1   4  -5  234.03   72.20
   1   4   5  223.38   46.75
  -1  -4  -5  219.66   42.81
  -1   4  -5  252.48   50.48
   1   4   5  250.56   46.52
  -6   0  -2  112.86   46.75
  -6   0  -2  105.85   45.58
   4  -3   4  662.41  114.76
  -4   3  -4  466.42   93.74
   4  -3   4  656.43  118.18
  -4  -3  -4  594.24   82.79
   4   3   4  603.42   89.66
  -4  -3  -4  588.34   71.91
  -4   3  -4  629.31   93.92
  -4  -3  -4  681.28   85.82
   2   4  -4  977.68  102.72
   2  -4  -4  962.63  101.59
  -2   4   4 1027.80  153.40
  -2  -4   4 1143.37  117.25
   2  -4  -4  909.44  104.65
  -2  -4   4 1047.30  122.07
  -2   4   4  846.33  116.97
  -2  -4   4 1027.81  105.72
   2   4  -4  670.96   85.33
  -4   3   5  900.16  107.56
  -4   3   5  728.95  101.34
  -4   3   5  741.73  111.35
  -4  -3   5  874.08  140.51
   4   3  -5  874.37  103.90
  -4   3   5  721.44  108.84
  -6  -1   1 1387.66  163.75
  -6  -1   1 1212.42  161.54
  -6   1   1 1435.90  161.38
  -6  -1   1 1305.99  139.94
   6  -1  -1 1259.90  159.96
  -3   3  -7  741.64  118.20
  -3   3  -7  789.57   95.05
  -3  -3  -7  740.73  108.46
  -3  -3  -7  665.69   80.60
   3   3   7  760.39  100.17
  -3  -3  -7  688.39   87.11
  -3   3  -7  852.86  104.41
  -3  -3  -7  717.98  156.89
   3  -3   7  680.11  129.04
   3  -3   7  779.30  118.62
   4  -1 -10  185.19   46.02
  -4   1  10  283.10   50.80
  -4  -1  10  191.80   44.49
   4   1 -10  271.15   59.13
   4   1 -10  301.61   63.00
   4  -1 -10  147.85   41.46
  -4   1  10  286.40   89.90
  -6  -1   0 1137.42  150.92
  -6   1   0 1245.21  154.75
  -6  -1   0 1263.46  143.75
  -6  -1   0 1194.20  126.50
   6  -1   0 1103.05  166.97
  -2   3   9 1396.69  203.28
  -2  -3   9 1717.80  226.95
  -2   3   9 1921.11  184.19
   2   3  -9 1732.92  269.81
  -2   3   9 1628.41  160.09
  -6   1   2 2520.35  251.58
   6  -1  -2 2907.82  284.00
  -6  -1   2 2951.19  262.16
  -6  -1   2 2859.42  293.50
  -6  -1   2 2957.92  278.12
  -2   1 -12   73.48   35.53
  -2  -1 -12   54.61   29.32
  -2  -1 -12   57.64   29.98
   2   1  12   68.42   40.10
   2  -1  12   67.76   38.08
   2  -1  12   54.28   36.45
   2   1  12   62.77   52.15
  -2   1 -12   64.07   34.75
  -6   0   4 2137.16  211.60
  -6   0   4 2557.81  246.40
   6   0  -4 2449.69  263.19
  -6  -1  -1  118.43   45.85
   6  -1   1  108.48   47.92
  -6  -1  -1  123.49   45.07
  -6   1  -1   76.27   37.64
  -6  -1  -1  113.11   47.16
   1   0  13 1182.34  138.37
  -1   0 -13 1013.52  172.25
   1   0  13 1256.25  215.25
  -1   0 -13 1241.72  169.01
   0  -4   6 2555.18  226.75
   0  -4   6 3644.50  285.59
   0  -4   6 3257.42  310.37
   0  -4  -6 2930.85  235.56
   0   4   6 3203.03  247.23
   0  -4  -6 3464.17  267.05
   0   4  -6 3015.65  244.37
   0   4  -6 2624.78  212.76
  -2  -4  -4 3199.33  253.65
   2  -4   4 3650.89  314.18
  -2  -4  -4 3494.51  265.41
  -2   4  -4 3240.44  260.96
   2  -4   4 3369.90  277.32
  -2   4  -4 3181.83  298.87
  -2   4  -4 3636.92  285.15
  -2  -4  -4 4138.22  303.30
   2  -4   4 3940.87  308.23
   2   4   4 3351.52  295.89
  -3   0  12 1763.27  195.50
   3   0 -12 1543.30  151.75
  -3   0  12 1678.79  229.61
   3   0 -12 1387.16  177.00
   0   1 -13  744.90  128.66
   0  -1  13  785.87  144.80
   0   1  13  755.10  132.16
   0  -1  13  666.41  108.08
   0  -1 -13  635.23  107.89
   0   1 -13  618.32   94.15
   0   1  13  664.67  102.30
   0   1  13  707.77  129.03
   0  -1 -13  714.28   94.37
   3   1  11  708.74  146.77
   3   1  11  600.08   99.88
  -3  -1 -11  481.34   65.89
  -3   1 -11  575.72   95.87
  -3   1 -11  637.75   95.02
  -3  -1 -11  496.01   82.96
   3  -1  11  431.00   67.23
  -3   1 -11  701.41  110.84
  -6   0  -3  706.84  115.06
  -6   0  -3  661.66  120.72
   0  -3  10  642.76  127.17
   0   3 -10  721.82   91.22
   0  -3 -10  678.18   81.77
   0  -3  10  591.97   94.81
   0   3  10  638.61   80.55
   0   3 -10  736.71  121.38
   0   3  10  838.65   98.14
  -2   2 -11  356.58   91.23
  -2  -2 -11  391.19   77.72
   2   2  11  356.89   66.17
   2  -2  11  343.15   72.98
   2   2  11  310.72   66.40
  -2  -2 -11  474.63   79.87
  -2   2 -11  381.81   82.35
   2   2  11  382.48   86.88
   0   2  12  126.42   53.61
   0  -2 -12  192.93   43.27
   0  -2  12  174.66   78.78
   0   2  12  173.91   60.42
   0  -2 -12  105.54   48.94
   0   2 -12  206.45   50.86
   0   2  12  182.56   52.59
  -5  -1   8  170.00   44.49
  -5  -1   8  156.48   58.56
  -5   1   8  140.70   67.56
  -5   1   8  188.79   43.16
   5  -1  -8  186.36   49.73
   5   1  -8  174.01   52.29
  -6  -1   3 1900.90  195.79
   6   1  -3 1926.59  189.53
   6  -1  -3 1824.41  184.98
  -6  -1   3 1803.08  207.30
  -6   1   3 2008.24  200.01
  -4  -2  -8  227.22   55.21
  -4   2  -8  210.12   52.56
   4  -2   8  207.74   57.48
  -4   2  -8  177.60   52.11
  -4  -2  -8  181.83   44.08
  -4  -2  -8  205.76   57.92
  -3   3   8 1865.98  318.40
  -3  -3   8 3019.11  266.27
  -3   3   8 3038.66  253.75
  -5   2   6   35.40   28.19
  -5  -2   6   40.22   31.36
  -5   2   6   29.49   36.13
  -5  -2   6   41.84   27.54
   5  -2  -6   35.35   29.83
  -5  -2   6   45.71   35.70
  -1   1  13 3812.85  341.57
   1   1 -13 3456.36  338.35
  -1  -1  13 3703.41  341.93
  -1  -1  13 4453.73  490.90
   1  -1 -13 2877.88  317.15
  -1   1  13 4605.99  415.29
   1  -1 -13 3703.25  285.84
  -1   1  13 4068.84  340.45
   1   1 -13 4312.99  338.07
  -1  -4   6 1562.25  194.19
   1   4  -6 1451.79  143.67
   1   4  -6 1300.17  168.57
   1  -4  -6 1668.96  151.70
   1  -4  -6 1949.28  170.39
  -1  -4   6 1965.53  173.46
  -1  -4   6 1877.79  199.02
  -5  -1  -7 3941.97  332.76
  -5   1  -7 3637.76  318.30
  -5  -1  -7 3443.79  283.92
   5  -1   7 3488.46  317.24
   5  -2   5   12.21   29.20
  -5  -2  -5    6.09   27.45
  -5  -2  -5   12.09   30.39
  -5   2  -5   12.05   31.68
   5   2   5    6.20   28.68
  -6   1  -2  797.33  102.80
  -6  -1  -2  923.62  138.08
   6  -1   2  773.87  136.35
  -6  -1  -2  788.65  149.03
  -6  -1  -2  982.37  124.65
   1  -2 -12 2507.05  215.97
  -1   2  12 2808.92  251.96
  -1   2  12 2668.75  336.53
   1  -2 -12 1850.05  266.18
  -1   2  12 2544.83  252.95
   1   2 -12 2465.76  253.84
  -1  -2  12 2619.15  348.89
  -1  -2  12 2833.32  269.79
  -1   3  10 2217.50  288.10
   1   3 -10 2850.75  241.25
  -1   3  10 2408.32  217.50
   1  -3 -10 2605.54  211.98
  -1   3  10 2957.93  230.21
  -1  -3  10 2494.34  273.79
  -4   3  -5  432.61   71.15
  -4  -3  -5  370.54   62.31
  -4  -3  -5  406.38   82.35
  -4   3  -5  413.66   78.48
   4   3   5  419.09   75.61
   4  -3   5  350.79   74.37
  -4  -3  -5  399.27   63.00
  -4   3  -5  398.72   63.02
   4  -3   5  409.10   87.13
   2  -4  -5  312.42   51.21
  -2  -4   5  356.13   53.84
  -2  -4   5  327.61   58.84
  -2  -4   5  366.22   56.65
   2   4  -5  339.37   55.73
   2   4  -5  176.60   42.46
   4   0  10  649.19  129.30
   4   0  10  644.57   94.71
  -4   0 -10  562.37   90.10
  -4   0 -10  585.26  103.23
   3   4   0  472.03   76.33
  -3   4   0  382.09   64.93
  -3  -4   0  540.69   62.29
   3  -4   0  511.77   75.91
  -3  -4   0  579.34   65.91
  -3  -4   0  422.77   70.52
   3   4   0  464.79   69.45
  -3   4   0  485.62   80.16
  -3   4   0  510.52   66.24
   3  -4   0  486.07   96.64
   2   0 -13   98.43   33.66
   2   0 -13   71.39   40.26
  -2   0  13   87.34   40.85
  -2   0  13   96.63   47.56
   4  -2  -9  972.80  126.54
  -4  -2   9  888.05  153.02
   4   2  -9  996.36  129.01
  -4  -2   9  668.31  129.98
  -4   2   9  863.75  192.12
  -4   2   9 1008.29  122.32
  -2  -3  -9  747.97  116.33
  -2   3  -9  871.74  123.92
   2   3   9  703.31  116.03
  -2   3  -9  752.78  107.22
  -2  -3  -9  567.67   84.31
   2  -3   9  608.89  144.47
   2  -3   9  603.06  112.90
  -3  -4   1  399.93   62.21
   3  -4  -1  427.79   67.34
  -3   4   1  404.79   65.36
  -3  -4   1  430.70   55.53
  -3   4   1  427.11   59.87
   3  -4  -1  391.42   70.33
   3   4  -1  446.04   71.92
   3   4  -1  459.87   65.85
  -3   4   1  389.81   74.75
  -1  -4  -6  243.10   42.34
   1  -4   6  268.21   47.99
   1   4   6  221.77   49.23
  -1   4  -6  258.85   48.70
  -1  -4  -6  283.73   44.72
  -1   4  -6  200.64   39.44
   1  -4   6  265.07   50.34
   1  -4   6  240.60   72.19
  -1   4  -6  237.44   46.92
   3   2  10 4234.47  417.14
  -3  -2 -10 3345.44  361.12
  -3   2 -10 5169.05  266.76
  -3  -2 -10 4817.96  429.86
  -3   2 -10 5463.35  281.28
   3  -2  10 4261.82  474.26
  -4   3   6  750.82  114.35
  -4  -3   6  679.36  104.74
   4   3  -6  816.52  135.52
  -4   3   6  482.62  149.34
  -4   3   6  908.31  121.56
   3   4   1 2663.94  265.84
  -3  -4  -1 2465.70  231.57
  -3  -4  -1 2442.92  235.19
  -3   4  -1 2190.31  221.28
  -3   4  -1 2847.84  282.22
   3   4   1 2585.21  264.79
  -3  -4  -1 3071.03  274.80
  -3   4  -1 2779.88  259.80
   3  -4   1 2530.32  265.61
   3  -4   1 2918.01  277.64
  -6   0   5  382.21   69.93
   6   0  -5  389.40   67.18
   3   4  -2  840.63  109.99
  -3   4   2  816.27  111.92
   3   4  -2  812.10  119.04
  -3   4   2  797.05  119.59
  -3  -4   2  856.33  110.82
  -3  -4   2  940.48  108.31
  -6   1   4 1904.35  215.61
  -6  -1   4 1809.75  205.68
  -6   1   4 1586.53  183.66
   6   1  -4 1535.82  189.58
   6  -1  -4 1741.83  193.67
  -6  -1   4 1675.16  203.38
   1  -1  13 4264.82  402.85
  -1  -1 -13 4294.04  410.86
  -1   1 -13 4560.98  500.95
   1   1  13 3923.78  438.38
   1  -1  13 4059.37  414.78
   1   1  13 4807.40  435.24
  -1  -1 -13 3782.75  392.39
   1   1  13 5037.46  494.38
  -1   1 -13 4793.69  464.16
  -4   0  11 2414.93  229.98
   4   0 -11 2340.40  236.33
  -4   0  11 2159.57  286.83
   4   0 -11 1789.31  207.41
   1  -3  10 1849.60  267.15
  -1  -3 -10 2462.20  250.95
   1  -3  10 2237.21  234.81
   1   3  10 2360.73  266.29
  -1   3 -10 2462.93  244.85
  -1   3 -10 2539.32  251.53
   1   3  10 2403.51  283.45
  -1  -3 -10 1568.75  211.63
  -2  -4  -5  732.94   97.62
  -2   4  -5  474.11   81.10
   2   4   5  616.30   89.12
  -2   4  -5  638.11   76.53
   2  -4   5  680.61  132.95
   2  -4   5  751.99  115.19
  -2   4  -5  602.53   79.06
   2  -4   5  719.41   97.40
  -2  -4  -5  732.07   85.72
  -2  -4  -5  774.60   96.40
   1   2  12 1051.68  134.03
  -1   2 -12 1160.63  165.02
   1   2  12 1297.18  196.61
   1   2  12 1093.64  184.42
   1  -2  12  769.27  136.59
  -1  -2 -12  949.16  126.00
  -1  -2 -12  898.29  135.63
  -1   2 -12 1051.73  158.18
  -5   0   9   49.65   30.97
  -5   0   9   51.53   38.96
   5   0  -9   31.44   28.44
   5   0  -9   44.21   28.52
  -6   0  -4   38.21   34.40
  -6   0  -4   38.72   40.44
  -3  -1  12  928.33  147.10
   3   1 -12  793.83  158.40
   3  -1 -12  729.58  161.73
  -3   1  12  902.74  152.86
  -3   1  12 1018.36  125.98
   3   1 -12  952.47  119.40
   3  -1 -12 1091.22  133.51
  -3  -1  12  904.71  143.43
  -6  -1  -3  446.38   79.49
  -6   1  -3  427.27   83.44
  -6  -1  -3  472.77   86.71
  -3   4  -2  662.70   76.04
  -3  -4  -2  780.47   97.26
  -3  -4  -2  869.70   99.79
  -3   4  -2  532.83   81.33
   3   4   2  547.78   86.67
  -3  -4  -2  704.65   87.52
  -3   4  -2  657.13   80.74
   3  -4   2  846.88  107.86
   3  -4   2  749.87  106.25
   3   4   2  585.97  101.51
  -5   0  -8   75.67   42.76
  -5   0  -8   66.62   48.66
  -3  -4   3  766.47   91.42
  -3   4   3  685.60  100.97
   3   4  -3  747.77   97.20
  -3  -4   3  716.75  100.49
  -3  -3  -8  233.47   55.77
  -3   3  -8  165.02   45.02
   3  -3   8  218.82   72.51
  -3  -3  -8  216.91   41.85
  -3   3  -8  133.91   33.78
  -3  -3  -8  239.81   47.03
   3  -3   8  210.35   85.91
   3   3   8  157.38   53.24
  -3  -3  -8  211.77   79.84
   0   4  -7 2467.21  242.88
   0  -4   7 2701.70  327.22
   0  -4   7 2800.74  307.33
   0   4  -7 2941.71  272.38
   0  -4   7 2285.52  294.48
   0   4   7 2630.56  240.65
   0  -4  -7 3245.21  289.07
   3  -2 -11 2603.63  253.61
   3   2 -11 1339.40  219.43
  -3  -2  11 3161.13  332.90
   3  -2 -11 1662.36  257.44
  -3   2  11 2582.25  263.06
  -3   2  11 2299.44  280.82
  -3   2  11 2951.46  280.03
  -3  -2  11 2439.69  283.38
   4   1  10  667.40  102.59
  -4  -1 -10  744.54  104.13
  -4  -1 -10  682.12  110.60
  -2  -1  13  161.86   57.29
  -2   1  13  169.61   61.49
   2   1 -13  159.11   38.45
   2  -1 -13  158.97   35.40
  -2   1  13  163.97   45.03
  -2  -1  13  176.41   65.82
  -2   1  13  149.31   40.57
   2  -1 -13  103.79   53.23
   2   1 -13  108.31   49.04
  -5  -2   7  657.50   98.64
  -5   2   7  733.76  107.78
   5  -2  -7  687.03   99.79
  -5  -2   7  629.43   72.58
  -5   2   7  681.42  125.15
  -5  -2   7  644.86   96.18
   5   2   6  402.29   81.01
   5  -2   6  378.82   76.07
  -5  -2  -6  383.41   99.82
  -5   2  -6  371.63   92.78
  -5  -2  -6  403.42   76.30
  -2  -4   6  260.85   49.44
   2  -4  -6  215.07   43.95
   2   4  -6  183.52   45.06
  -2   4   6  150.77   36.14
  -2   4   6  111.73   78.70
   2   4  -6   80.25   31.72
  -2  -4   6  184.84   86.30
  -2  -4   6  251.89   46.87
  -2   2  12  175.63   47.65
  -2  -2  12  164.24   47.61
   2  -2 -12   85.32   45.90
  -2   2  12  187.75   47.17
  -2  -2  12  140.60   54.65
   2   2 -12  141.95   39.80
  -2   2  12  161.68   62.08
   1  -4  -7  738.38   89.78
  -1  -4   7  915.78  117.25
   1   4  -7  679.69   87.44
   1   4  -7  559.81   87.86
  -1  -4   7  672.93  147.54
  -1  -4   7  842.63  118.00
  -6   1   5 1696.22  194.24
  -6  -1   5 1746.11  199.65
  -6   1   5 1379.76  238.32
   6  -1  -5 1608.61  198.43
  -6  -1   5 1735.43  229.32
   6   1  -5 1214.18  166.83
   3   4   3 1395.36  167.02
  -3  -4  -3 2125.36  202.17
  -3   4  -3 1668.94  184.50
  -3   4  -3 1940.71  213.97
  -3  -4  -3 2327.85  215.93
   3  -4   3 1776.86  199.73
  -3   4  -3 1773.77  180.98
  -3  -4  -3 1960.20  187.30
   3  -4   3 1754.02  180.37
  -2   0 -13  159.46   53.35
  -2   0 -13  178.25   59.42
   2   0  13  141.73   61.36
   2   0  13  155.91   53.01
   3   0  12 4120.12  480.84
   3   0  12 3992.72  376.64
  -3   0 -12 3715.13  350.67
  -3   0 -12 3254.98  340.29
   2   3 -10  451.73   88.18
  -2   3  10  307.37   97.56
  -2  -3  10  476.39   89.27
   2   3 -10  356.92   63.36
  -2   3  10  533.43   76.86
  -4  -3  -6  309.45   55.35
  -4   3  -6  304.01   57.20
  -4   3  -6  315.21   58.71
  -4  -3  -6  283.66   90.81
  -4  -3  -6  330.74   72.91
   4  -3   6  298.94   76.82
   4   3   6  323.96   65.22
  -4  -3  -6  314.63   52.66
   6   0  -6 2861.92  302.61
  -6   0   6 2700.59  286.22
  -5  -3   1  284.63   68.06
  -5   3   1  519.40   77.85
   5   3  -1  454.72  114.62
  -5  -3   1  271.98   64.38
  -5   3   1  559.64   81.28
  -5  -3   1  381.98   58.17
  -5   3   1  515.00   86.73
  -5  -3   0 1311.19  141.07
  -5   3   0 1105.40  145.15
  -5  -3   0 1094.18  137.23
   5   3   0 1054.04  136.06
  -5   3   0 1052.09  150.73
  -5   3   0 1066.53  143.86
   4  -1 -11   90.23   36.85
  -4  -1  11   90.59   37.23
  -4   1  11   75.59   29.05
   4  -1 -11   81.70   42.67
  -4   1  11   71.65   39.97
   4   1 -11   72.37   32.86
   5  -1  -9  486.90   77.30
  -5   1   9  427.62   66.13
   5  -1  -9  391.66  100.68
  -5   1   9  299.81  101.77
   5   1  -9  390.36   75.13
  -5  -1   9  489.35   69.27
  -6   1  -4  301.99   66.97
  -6  -1  -4  265.66   65.75
  -6  -1  -4  280.33   75.16
  -3  -4   4  259.54   51.63
  -3  -4   4  266.30   46.43
   3   4  -4  250.21   62.34
  -3   4   4  281.01   65.59
  -3  -4   4  237.42   43.44
  -1  -4  -7 1144.53  120.73
   1  -4   7  985.26  127.81
   1  -4   7 1019.21  158.28
   1  -4   7  947.34  141.77
   1   4   7 1088.24  123.59
  -1  -4  -7 1039.37  117.38
  -1   4  -7  923.36  136.40
  -1   4  -7 1048.98  120.63
  -4  -3   7  312.76   60.15
  -4   3   7  174.00   88.45
  -4   3   7  330.70   56.17
  -3  -3   9  873.51  106.75
  -3   3   9  774.12  102.10
  -3   3   9  589.16  152.33
  -5  -3   2  635.00   93.24
  -5   3   2  914.07  120.04
   5   3  -2  831.55  121.17
  -5  -3   2  889.83  104.90
  -5   3   2  819.35  139.42
  -5  -3   2  826.82  133.95
  -5   3  -1 4699.35  433.03
  -5   3  -1 4942.15  479.15
  -5  -3  -1 5520.48  226.51
  -5  -3  -1 4584.52  437.20
   5   3   1 5209.58  231.61
  -5   3  -1 5291.70  237.38
  -5  -1  -8 2481.24  238.61
  -5   1  -8 3121.67  328.26
   0   0  14  214.10   58.76
   0   0  14  234.82   59.68
   0   0 -14  227.33   50.89
   0   0  14  238.29   76.93
   0   0 -14  211.08   53.58
  -6   0  -5  425.02   78.54
  -4   2  -9   44.50   25.74
  -4  -2  -9   40.30   32.17
  -4   2  -9   58.85   37.40
  -4  -2  -9   36.86   31.69
   4  -2   9   46.57   34.81
  -2  -4  -6 1801.66  170.35
  -2  -4  -6 1246.32  171.04
   2   4   6 1547.41  169.71
  -2  -4  -6 1641.89  159.12
   2  -4   6 1643.31  226.10
   2  -4   6 1708.01  184.06
  -2   4  -6 1940.21  196.97
  -2   4  -6 1646.23  194.02
  -2   4  -6 1839.67  189.36
  -2  -4  -6 1448.48  251.35
   2  -4   6 1478.15  210.07
  -1   0  14 1859.66  206.48
   1   0 -14 1496.46  211.89
  -1   0  14 2236.54  287.15
   1   0 -14 2023.39  204.01
  -1   0  14 1943.42  233.52
   5   3  -3  354.41   92.26
  -5  -3   3  369.81   65.34
  -5   3   3  377.40   78.48
  -5  -3   3  480.13   63.54
  -5   3   3  455.90   69.90
  -5  -3  -2  736.13  106.60
  -5   3  -2  827.76  116.50
  -5   3  -2  798.81  108.51
  -5  -3  -2  887.52  107.83
   5   3   2  789.59  114.91
  -5   3  -2  714.23  114.31
   0  -3  11  897.70  157.69
   0   3  11  832.78  138.76
   0  -3 -11 1130.77  125.33
   0  -3  11  943.84  123.20
   0   3 -11  623.27   93.73
   0  -3 -11  788.41  175.92
   0   3  11  693.70   94.92
   0   3 -11  659.56   87.76
   0   3  11  547.87   81.12
  -6   2   1 2871.15  291.62
  -6  -2   1 2667.49  291.70
  -6  -2   1 2640.90  280.49
  -6  -2   1 2514.56  281.54
  -4  -2  10 1946.61  237.00
  -4   2  10 2474.30  245.07
   4   2 -10 2123.96  252.45
  -4   2  10 1993.96  298.44
  -4  -2  10 1920.12  235.32
  -3  -4  -4 1065.62  117.41
  -3   4  -4 1035.37  122.52
  -3   4  -4  818.56  108.85
  -3  -4  -4 1056.31  139.28
   3   4   4  902.06  121.57
  -3  -4  -4  971.22  106.70
   3  -4   4  875.00  128.08
   3  -4   4  887.70  109.46
  -3   4  -4  923.47  129.10
  -6  -2   0  480.02   80.67
  -6  -2   0  537.09   70.91
  -6  -2   0  496.73   80.01
  -6   2   0  724.45  108.60
  -2  -1 -13  764.33  115.51
   2   1  13  601.98  133.37
   2  -1  13  592.14  112.45
  -2  -1 -13  709.58  112.32
   2   1  13  582.44  107.23
   2  -1  13  821.47  116.00
  -2   1 -13  592.20   97.38
  -2   3 -10   80.89   36.77
   2   3  10   78.18   32.71
  -2  -3 -10   64.62   28.69
   2  -3  10   58.43   34.49
  -2   3 -10   97.45   40.39
  -2  -3 -10   51.59   25.46
   3   1  12   32.45   37.53
  -3  -1 -12   30.22   22.44
  -3  -1 -12   33.28   24.05
   3  -1  12   36.60   34.17
   3   1  12   41.83   33.31
  -6  -2   2 3032.47  299.94
  -6   2   2 3137.21  296.84
  -6  -2   2 3580.39  332.61
  -6  -2   2 3200.41  339.30
   3   0 -13 1444.70  212.09
  -3   0  13 1641.82  199.89
   3   0 -13 1743.23  181.33
  -3   0  13 1912.62  213.03
   1  -3 -11  547.43  108.91
  -1  -3  11  571.77  100.98
   1   3 -11  698.36  128.88
  -1   3  11  688.56  105.85
   1   3 -11  624.41   75.25
   1  -3 -11  702.65   90.27
  -1   3  11  591.63   85.91
  -1   3  11  524.98  122.98
   6  -1  -6  625.06   94.41
  -6   1   6  801.80  111.54
  -6  -1   6  727.00  106.86
   6   1  -6  699.99  110.81
  -6  -1   6  696.82  132.16
  -6   1   6  688.87  140.99
   2   2  12  874.64  122.15
   2   2  12 1045.21  199.77
  -2   2 -12 1050.28  155.87
   2   2  12 1130.79  149.27
  -2   2 -12  853.14  112.22
  -2  -2 -12  735.17  108.10
  -2  -2 -12  848.30  124.26
  -6  -2  -1  514.38   68.37
  -6  -2  -1  489.27   84.51
  -6   2  -1  333.53   63.02
  -6  -2  -1  491.52   82.75
  -1   0 -14  460.40   97.69
  -1   0 -14  484.51   76.77
   1   0  14  528.94   96.51
   1   0  14  526.67  128.64
   4   0  11  226.68   56.33
  -4   0 -11  205.18   47.27
   4   0  11  232.25   81.54
  -4   0 -11  198.65   51.67
  -3   4   5  191.56   56.13
   3   4  -5  224.93   48.59
  -3  -4   5  202.62   42.61
   3   4  -5  203.98   59.00
   0  -2  13  172.14   45.69
   0  -2 -13   98.00   38.67
   0   2  13  133.46   51.75
   0   2  13  153.47   56.60
   0   2  13  139.13   40.42
   0   2 -13  151.88   50.79
  -5   0  10  485.71  122.98
  -5   0  10  639.73   75.28
   5   0 -10  560.61   89.05
   3   2  11 4403.34  420.16
  -3  -2 -11 3565.50  338.18
   3  -2  11 3718.05  374.83
  -3   2 -11 4782.69  428.43
  -3   2 -11 4989.56  456.63
  -3  -2 -11 4965.12  453.31
   0  -4   8  382.48   93.03
   0  -4   8  400.61  106.45
   0  -4   8  397.35   70.70
   0  -4  -8  494.36   60.34
   0   4  -8  635.32   74.44
   0  -1  14  771.07  129.64
   0   1 -14  732.08  109.00
   0   1  14  863.59  145.33
   0  -1 -14  613.49   88.53
   0  -1  14  999.58  204.40
   0   1  14  654.14   93.61
   0   1  14  670.22   80.14
  -2   4   7  120.56   43.77
   2   4  -7  149.84   46.01
  -2  -4   7  141.44   41.27
   2  -4  -7  113.72   36.63
  -2  -4   7  100.66   36.13
  -2   4   7   88.04   76.39
  -5   0  -9  872.59  124.45
  -6   1  -5  334.20   73.66
  -6  -1  -5  318.66   85.79
   6   0  -7  537.29   77.89
  -6   0   7  583.23   82.02
  -5  -2   8  513.54   75.98
  -5   2   8  365.64  114.78
   5   2  -8  508.18   73.12
  -5   2   8  550.81   74.40
  -5  -2   8  325.56   63.03
  -6   2   3  445.96   83.10
  -6  -2   3  374.77   78.03
  -6   2   3  648.26   92.07
  -6  -2   3  442.85   65.74
  -6  -2   3  407.80   73.96
  -5  -3   4  648.89   97.35
  -5   3   4  911.01  119.54
  -5  -3   4  618.58  117.04
  -5  -3   4  408.19  137.14
  -5   3   4  744.54  125.09
  -5  -3  -3  846.82  102.92
   5   3   3  927.91  122.65
  -5  -3  -3  663.01   94.02
  -5   3  -3  966.02  137.28
  -1   2  13 1999.32  228.61
  -1  -2  13 2016.53  225.86
  -1   2  13 2167.18  233.96
   1  -2 -13 1251.18  220.04
  -1   2  13 2130.30  231.04
   1   2 -13 1821.36  226.64
   5   2   7   44.24   38.85
  -5  -2  -7   34.54   30.43
   5  -2   7   33.40   31.71
   1  -1 -14 1142.80  129.71
  -1   1  14 1312.45  200.54
  -1   1  14 1275.55  199.42
  -1  -1  14 1228.72  206.24
   1  -1 -14  929.06  160.11
  -1   1  14 1431.65  173.81
   1   1 -14 1444.06  176.11
  -1  -1  14 1149.47  161.60
  -6  -2  -2  460.43   74.80
  -6  -2  -2  487.74   96.55
  -6   2  -2  512.94   99.90
  -6  -2  -2  486.23   88.24
  -1  -3 -11 1664.00  230.45
   1   3  11 2367.23  247.72
   1   3  11 2208.10  233.18
  -1  -3 -11 2870.02  274.71
   1  -3  11 2124.81  248.60
  -1   3 -11 2457.50  241.05
  -1   3 -11 2850.96  292.58
   1  -3  11 2246.41  227.48
  -3   3  -9  432.32   66.50
  -3   3  -9  395.96   85.80
  -3  -3  -9  454.82   62.00
  -3   3  -9  376.90   74.39
   3  -3   9  452.67   98.56
  -3  -3  -9  472.65   90.60
  -3  -3  -9  539.88   69.13
   3   3   9  397.07   68.53
   4   0 -12   14.98   28.93
  -4   0  12   10.36   32.04
   4   0 -12   14.57   23.61
  -4   0  12   11.16   22.84
  -4  -3  -7 1164.52  132.42
   4   3   7  930.35  124.44
  -4  -3  -7 1035.69  121.25
   4  -3   7 1264.59  172.67
  -4  -3  -7 1140.37  202.16
  -4   3  -7  982.18  122.00
  -4   3  -7  717.90  100.13
  -4  -3  -7 1197.34  155.91
  -1  -4   8 1977.72  275.28
   1   4  -8 1958.64  208.22
   1  -4  -8 2278.78  216.45
  -1  -4   8 1967.08  198.60
   2   0 -14    6.02   20.76
   2   0 -14    1.43   27.56
  -2   0  14    8.73   27.46
  -6   0  -6  494.45   93.87
  -4   3   8  144.40   77.85
  -4   3   8  222.58   47.16
  -4  -3   8  281.96   73.63
  -3   4  -5 1950.80  201.61
   3   4   5 1699.79  189.32
   3  -4   5 1186.60  132.39
  -3   4  -5 1878.56  190.05
  -3   4  -5 1573.01  172.68
  -3  -4  -5 1448.04  150.19
  -3  -4  -5 1574.71  154.67
   3  -4   5 1206.46  169.56
  -3  -4  -5 1302.53  134.87
  -1  -4  -8  375.22   60.86
   1  -4   8  349.96   89.97
   1   4   8  286.00   55.61
   1  -4   8  381.71   59.74
   1  -4   8  399.70   66.84
  -1   4  -8  285.07   49.91
  -2  -4  -7  753.12  149.77
   2  -4   7  835.31  110.93
  -2   4  -7  708.42   96.46
  -2   4  -7  826.62   92.71
  -2  -4  -7  602.64  127.64
   2  -4   7  783.65  144.84
   2   4   7  827.09  123.71
  -2  -4  -7  771.17   78.83
   2  -4   7  772.95  143.02
   3   1 -13 1502.90  164.60
  -3  -1  13 1246.01  176.04
  -3  -1  13 1261.88  151.01
   3  -1 -13 1219.28  210.82
  -3   1  13 1574.98  147.86
   3  -1 -13 1379.33  135.70
  -3   1  13  972.52  155.80
  -6  -2   4 1439.06  170.98
  -6   2   4 1459.29  151.15
  -6   2   4 1270.31  143.76
  -6  -2   4 1161.83  135.11
  -6  -2   4 1360.02  161.88
   1   2  13  567.61   79.20
  -1   2 -13  656.76  108.85
   1   2  13  619.89  120.47
  -1  -2 -13  645.64  109.58
   1   2  13  696.92  127.96
  -1   2 -13  694.99   94.39
  -1  -2 -13  744.19  100.63
  -1   1 -14  555.32  101.05
   1   1  14  528.54  132.74
   1  -1  14 1055.99  126.51
  -1  -1 -14 1091.73  138.38
   1   1  14  667.92   97.76
   1  -1  14 1022.53  175.80
   1   1  14  663.57   85.14
   4   1  11  944.45  158.40
  -4  -1 -11  801.92  142.08
   4  -1  11  719.31  135.06
   4   1  11  941.76  136.52
  -4   1 -11  762.21  131.08
  -4  -1 -11  866.45  102.87
  -3  -2  12 1163.68  171.88
  -3   2  12 1510.48  146.92
  -3   2  12 1000.71  172.01
   3  -2 -12 1102.72  152.16
  -3  -2  12 1003.86  144.68
   5  -1 -10  432.69  101.02
   5  -1 -10  600.69   83.67
  -5   1  10  665.75   74.28
  -5  -1  10  565.96   65.91
   5   1 -10  572.64   87.02
  -5   1  10  507.50  128.39
  -6  -2  -3  474.58   91.06
  -6   2  -3  597.83   78.34
  -6  -2  -3  498.75   89.07
  -6  -2  -3  442.51   95.50
  -5   3   5  624.28   84.45
  -5  -3   5  469.62   76.28
  -5  -3   5  619.90   91.03
  -5   3   5  541.33   84.65
  -5   3   5  578.11   97.35
  -5  -3   5  692.32   74.64
  -2   3  11  212.33   67.31
  -2   3  11  263.09   47.17
   2   3 -11  229.25   68.72
   2   3 -11  194.17   45.79
  -2  -3  11  226.69   46.91
  -5  -1  -9 2952.71  286.52
  -5   1  -9 3507.78  294.13
  -4   4   0  371.62   63.80
   4   4   0  298.57   82.37
  -4  -4   0  428.41   52.37
   4   4   0  368.60   61.78
  -4  -4   0  403.38   53.66
  -4  -4   0  426.63   54.81
  -4   4   0  326.83   66.97
  -5  -3  -4 3807.37  294.42
  -5   3  -4 3875.36  318.47
  -5  -3  -4 4108.52  289.84
   5  -3   4 3930.49  342.86
   5   3   4 4373.72  333.19
  -3  -3  10   18.39   33.37
  -3   3  10   10.07   25.92
  -3   3  10    6.23   22.99
  -3   4   6 1139.61  203.72
  -3   4   6 1342.25  162.17
  -3  -4   6 1395.35  126.17
  -3   4   6 1439.06  136.66
   4   4  -1 1583.82  151.30
  -4  -4   1 1978.58  157.70
   4   4  -1 1577.88  151.99
  -4  -4   1 2176.69  187.76
  -4  -4   1 1961.93  165.12
  -4   4   1 1374.56  165.10
   6  -1  -7 2339.56  223.62
   6   1  -7 1968.72  200.32
  -6   1   7 2595.80  218.42
  -6   1   7 1896.09  280.89
  -6  -1   7 2631.97  222.32
  -6  -1   7 2429.60  209.76
   4   4   1 2512.89  230.62
  -4  -4  -1 2352.51  184.05
  -4   4  -1 2573.95  205.06
   4  -4   1 2173.01  205.06
  -4   4  -1 2340.92  201.78
  -4  -4  -1 2339.97  179.88
  -4   4  -1 2221.12  186.45
  -4  -4  -1 2128.17  165.28
   4   4   1 2555.26  212.52
  -4  -1  12   88.32   44.55
  -4   1  12   37.01   31.12
   4  -1 -12  104.37   36.59
  -4  -1  12   96.09   33.32
  -4   1  12   59.48   29.14
   4  -1 -12   93.06   38.29
   4   1 -12   51.59   30.05
  -4  -4   2 2268.51  196.36
  -4   4   2 2721.50  251.51
  -4  -4   2 2968.64  217.07
   4   4  -2 2492.44  271.86
   4   4  -2 3146.70  250.38
  -4  -2 -10  314.94   55.64
  -4   2 -10  388.38   75.21
  -4   2 -10  250.20   61.97
  -4  -2 -10  277.17   80.09
   4  -2  10  272.14   80.11
   2   2 -13  148.41   45.66
  -2   2  13  184.71   49.00
  -2  -2  13  198.27   54.98
  -2   2  13  164.71   51.40
   2  -2 -13  187.90   74.08
  -2   2  13  162.93   41.84
  -2   1  14    9.30   30.83
   2  -1 -14   10.85   23.72
   2   1 -14    4.06   19.38
  -2   1  14    4.84   35.68
  -2  -1  14    9.90   29.33
  -2   1  14    9.36   21.87
  -2  -1  14    8.81   31.79
   2  -1 -14    8.40   28.08
  -6  -1  -6  365.85   69.58
  -6   1  -6  324.94   82.21
  -3   0 -13 2702.20  238.56
  -3   0 -13 2506.97  269.13
   3   0  13 3306.35  398.57
   3   0  13 2967.54  259.47
  -6   2   5 1302.30  134.91
  -6  -2   5 1197.64  142.86
  -6  -2   5 1211.98  140.67
  -6  -2   5 1058.76  124.25
  -6   2   5  957.77  195.78
  -6   0   8  648.07   85.87
   6   0  -8  664.34  103.94
  -6   0   8  555.67   71.05
  -2   4   8   66.49   52.95
  -2   4   8  132.72   35.90
   2  -4  -8  159.35   39.35
  -2  -4   8  149.26   42.90
  -2   4   8  118.68   54.19
  -2  -4   8  185.42   49.73
   0  -5   0    4.16   27.57
   0  -5   0    4.43   22.35
   0  -5   0    0.91   25.87
   0   5   0   -1.69   24.74
   0   5   0   -4.23   26.72
   4  -4   2  241.11   55.41
  -4  -4  -2  220.20   46.04
  -4  -4  -2  240.79   45.44
   4   4   2  148.50   46.77
  -4  -4  -2  248.01   47.40
  -4   4  -2  130.91   37.67
  -4   4  -2  106.26   43.61
  -4   4  -2  130.22   41.80
   2   0  14    6.03   28.64
   2   0  14   -2.37   32.00
  -2   0 -14    5.40   26.70
  -4   2  11 2826.59  327.11
  -4  -2  11 3819.88  288.88
  -4  -2  11 2973.48  282.62
  -4   2  11 3301.80  245.13
   4  -2 -11 3225.57  277.88
   4   2 -11 2921.47  267.96
  -4  -4   3 1986.43  188.06
   4   4  -3 2438.27  199.45
  -4  -4   3 2073.32  187.37
  -4   4   3 2259.44  229.58
   4   4  -3 2417.58  207.06
   0  -5  -1  453.40   60.26
   0   5  -1  418.01   66.64
   0   5   1  551.01   60.87
   0   5   1  496.42   66.92
   0   5  -1  579.17   60.75
   0  -5   1  546.19   64.17
   0  -5  -1  479.21   57.19
   0  -5   1  464.82   60.41
   0  -5   1  513.69   55.40
  -5   2   9  139.64   86.80
  -5   2   9  230.66   46.62
  -5  -2   9  221.61   44.66
   5   2  -9  200.75   43.44
  -5  -2   9  251.96   50.23
  -6  -2  -4   45.07   30.01
  -6  -2  -4   38.04   28.39
  -6   2  -4   30.03   34.91
  -6  -2  -4   56.17   40.50
   0  -4  -9  587.97   60.37
   0   4  -9  436.37   59.04
   0   4  -9  472.20   69.94
   0  -4   9  397.07   98.43
   0  -4   9  500.75   85.44
   3  -4   6 3078.44  292.71
  -3  -4  -6 3094.25  230.90
  -3  -4  -6 2659.05  209.20
   3   4   6 3055.96  255.05
  -3  -4  -6 2721.16  200.87
  -3   4  -6 2680.65  223.01
  -3   4  -6 2970.71  227.68
   3  -4   6 2902.78  316.85
  -5   2  -8   24.55   23.76
   5  -2   8   41.47   39.25
  -5  -2  -8   39.37   25.52
  -5  -2  -8   57.64   35.98
   5   2   8   44.43   40.25
   2  -3  11  149.30   58.15
   2   3  11  177.25   48.48
  -2   3 -11  217.41   54.82
  -2   3 -11  204.79   48.36
  -2  -3 -11  147.50   42.54
  -2  -3 -11  125.42   38.98
   0  -3  12  784.89   96.47
   0  -3  12  876.20  136.21
   0   3  12  881.71  122.02
   0   3  12 1026.91  171.94
   0   3  12  832.51  106.72
   0  -3 -12  476.69  143.28
   0   3 -12  877.08  127.27
   0   3 -12  844.35  100.76
   0  -3 -12  739.65   88.59
  -6   0  -7  414.11   89.30
   4  -3   8  374.28   76.31
  -4   3  -8  520.13   70.35
  -4  -3  -8  381.76   58.03
   4   3   8  444.44   83.51
  -4  -3  -8  381.50   75.45
  -4   3  -8  413.81   63.38
  -4  -3  -8  335.79   51.73
  -5   3   6  127.62   44.80
  -5  -3   6  142.64   41.26
  -5   3   6  137.29   39.00
  -5   3   6  120.25   43.16
  -5  -3   6  129.74   50.11
   0   5  -2 1086.39  105.84
   0  -5   2 1011.58  108.08
   0  -5   2 1195.43  116.93
   0   5   2 1092.40  104.71
   0  -5  -2  982.26  107.45
   0  -5  -2 1077.67  101.45
   0   5   2  974.26   98.46
   0  -5   2  997.55  105.25
   0   5  -2  888.90  107.65
  -5  -3  -5 2647.69  207.52
   5  -3   5 2607.87  249.98
  -5  -3  -5 2350.66  245.21
   5   3   5 2657.99  224.20
  -5  -3  -5 2467.02  206.46
  -5   3  -5 2075.91  206.48
   5   0 -11   45.76   31.26
  -5   0  11   48.90   30.25
  -5   0  11   45.49   36.32
   1  -5   0  929.22   99.45
  -1  -5   0  920.57   94.33
   1  -5   0  997.66  100.65
  -1   5   0 1008.58   99.27
  -1  -5   0 1016.75  115.01
  -1   5   0  881.29   92.25
   1   5   0  877.84  102.91
   1  -5   0  986.81  103.50
   1   5   0  994.38  100.76
  -1  -4   9  204.11   48.11
   1  -4  -9  242.28   45.03
   1   4  -9   87.23   33.90
  -1  -4   9  221.01   65.93
   7   0  -1 5257.84  436.17
  -7   0   1 5721.49  309.85
  -7   0   1 5216.55  420.53
  -7   0   0 1843.86  212.02
  -7   0   0 1749.14  192.24
   0   0  15 1911.94  231.18
   0   0 -15 1957.24  177.99
   0   0 -15 1706.53  200.66
   0   0  15 1714.63  183.60
   0   0  15 2225.63  294.82
   1  -5  -1 1070.87  118.03
   1   5  -1  912.07   95.93
  -1   5   1  980.66  103.72
   1  -5  -1  860.92   95.28
   1  -5  -1  964.38  102.12
  -1  -5   1  859.30   93.51
  -1   5   1 1071.61  105.15
   1   5  -1 1033.27  108.02
  -1  -5   1  897.71   93.36
  -1  -5   1  988.37  109.35
  -1  -3  12 1170.78  185.75
   1   3 -12 1056.30  110.69
   1   3 -12 1121.84  115.79
  -1   3  12 1306.40  142.01
  -1   3  12  908.17  130.98
   1  -3 -12  934.25  133.51
   5   0  10   72.04   42.25
  -5   0 -10   79.82   46.53
  -1   5  -1  554.15   62.26
  -1  -5  -1  453.92   58.35
   1  -5   1  446.49   61.51
   1  -5   1  518.12   60.98
   1  -5   1  438.31   62.31
  -1   5  -1  520.36   65.63
   1   5   1  498.10   61.31
   1   5   1  551.88   64.07
  -1  -5  -1  455.33   65.08
  -4   4  -3 1500.66  138.96
  -4  -4  -3 1341.83  122.82
  -4   4  -3 1334.41  169.06
   4  -4   3 1428.90  137.79
  -4  -4  -3 1314.56  120.91
   4   4   3 1476.73  152.35
  -4   4  -3 1576.74  153.66
  -4  -4  -3 1425.89  124.78
  -4   3   9  783.66  180.10
  -4   3   9 1077.46  113.52
  -4  -3   9 1034.92  101.15
  -7   0   2  915.38  117.86
   7   0  -2  906.24  129.37
  -7   0   2 1072.34  144.80
   2  -4   8  228.83   59.15
   2  -4   8  187.78   72.30
  -2   4  -8  211.61   47.49
   2   4   8  212.68   56.81
  -2  -4  -8  217.18   41.51
   2  -4   8  215.69   64.55
  -2  -4  -8  134.76   66.83
  -2  -4  -8  166.40   55.62
  -2   4  -8  147.31   56.78
   1   0 -15  886.06  151.07
   1   0 -15 1093.16  118.26
  -1   0  15 1045.98  131.46
  -1   0  15 1175.12  163.88
  -1   0  15 1141.66  190.49
  -3   4   7  870.46  186.71
  -3  -4   7 1285.57  132.64
  -3   4   7 1249.35  118.86
  -3   4   7 1227.88  170.38
  -4   4   4 2241.20  204.78
  -4   4   4 1941.18  203.25
  -4  -4   4 2977.68  220.16
  -4  -4   4 2755.60  234.73
  -3  -3 -10  730.27   97.06
  -3   3 -10  770.45  100.89
  -3   3 -10  570.99  106.62
  -3   3 -10  874.20  113.56
  -3  -3 -10  609.68   91.98
   3  -3  10  673.82  142.95
   3   1  13  174.57   55.30
  -3  -1 -13  166.48   52.40
   3  -1  13  205.18   70.13
   3   1  13  198.42   72.98
   3  -1  13  233.54   53.99
  -3  -1 -13  226.25   55.24
  -7   0  -1  294.55   67.42
  -7   0  -1  315.32   68.19
   4   0  12  212.63   73.89
  -4   0 -12  177.17   49.51
   4   0  12  205.72   57.57
  -1  -5   2  242.27   43.52
   1   5  -2  258.72   42.97
  -1   5   2  329.70   49.97
  -1  -5   2  243.07   46.66
  -1  -5   2  234.97   45.22
  -1   5   2  302.52   48.53
   1  -5  -2  271.59   51.23
   1   5  -2  332.88   50.42
  -6  -1   8 2128.58  261.25
  -6  -1   8 2175.17  190.47
   6  -1  -8 2145.90  205.11
  -6   1   8 2294.91  196.99
   6   1  -8 2043.17  206.61
  -6   1   8 1668.14  206.67
   2   2  13  126.68   38.91
  -2  -2 -13   53.43   27.90
  -2  -2 -13   72.94   30.43
   2   2  13  165.06   69.92
  -2   2 -13  164.92   54.68
   2   2  13  155.41   50.03
  -2   2 -13  133.78   45.32
  -3  -2 -12 2547.44  217.04
  -3  -2 -12 2709.32  227.27
  -3   2 -12 2695.96  252.20
   3   2  12 2407.96  226.35
   1  -4   9  901.31  110.92
  -1   4  -9  916.72  104.74
   1   4   9  960.37  108.33
  -1   4  -9  954.53  101.26
   1  -4   9  738.90  134.32
  -1  -4  -9 1056.45   99.53
  -3   0  14 3305.02  305.94
  -3   0  14 3681.18  312.24
   3   0 -14 3719.05  272.31
   0   5   3  513.65   61.59
   0   5  -3  593.71   64.02
   0  -5   3  674.76   68.06
   0  -5  -3  659.95   69.00
   0  -5   3  698.08   68.68
   0  -5  -3  558.03   63.97
   0  -5  -3  599.56   65.99
   0   5  -3  492.76   62.34
   0  -5   3  618.97   74.37
   1   5   2  348.83   53.42
   1  -5   2  238.62   48.24
   1  -5   2  237.13   47.91
  -1   5  -2  313.88   50.28
  -1  -5  -2  257.65   42.59
   1  -5   2  231.39   49.28
  -1   5  -2  348.87   52.60
  -1  -5  -2  237.44   41.59
   1   5   2  381.39   55.07
  -6  -2   6  547.53   79.13
  -6  -2   6  542.44   74.68
  -6   2   6  622.09  143.94
  -6   2   6  807.53  104.15
  -6  -2   6  501.53   72.20
  -2  -1 -14  254.49   63.35
  -2  -1 -14  280.15   64.82
   2  -1  14  306.92   66.68
   2   1  14  521.51   90.82
   2  -1  14  244.52   71.73
   2   1  14  426.86   94.70
   7   0  -3   12.58   30.96
  -7   0   3   15.57   34.20
  -7   0   3   17.60   28.33
  -1   3 -12 2125.72  226.42
  -1  -3 -12 1181.04  182.51
  -1  -3 -12 1934.50  191.16
   1  -3  12 1730.05  169.99
   1   3  12 1870.23  176.63
   1   3  12 2112.59  260.58
  -1   3 -12 1976.53  174.59
   1  -3  12 1751.29  155.08
   0  -2 -14   97.55   50.41
   0   2  14   84.70   40.13
   0   2 -14   95.32   42.07
   0   2  14  112.57   49.50
   0   2  14  104.01   36.09
   0  -2  14  146.03   48.82
   4   0 -13  745.54   93.80
  -4   0  13  819.43   99.53
  -4   0  13  753.89  149.70
  -6  -2  -5  585.69   93.21
  -6   2  -5  645.40   86.14
  -6  -1  -7   27.39   38.41
  -6   1  -7   43.18   42.17
  -7   0  -2 3621.31  300.33
  -1  -5   3  586.87   75.04
   1   5  -3  561.26   67.88
  -1   5   3  540.23   58.30
   1  -5  -3  594.14   74.05
   1   5  -3  512.79   75.03
  -1  -5   3  533.47   57.04
  -1  -5   3  562.01   69.82
  -1   5   3  561.99   72.92
  -1   0 -15   92.35   45.69
   1   0  15  107.23   52.52
   1   0  15   96.77   42.12
  -1   2  14 1225.71  175.35
  -1  -2  14 1423.07  155.58
  -1   2  14 1230.90  166.37
   1   2 -14 1151.21  146.90
   1  -2 -14  859.92  173.42
  -1   2  14 1322.81  145.13
   5   1 -11 2273.79  214.50
   5  -1 -11 2705.48  230.97
   5  -1 -11 1824.46  221.00
  -5   1  11 2256.76  286.86
  -5  -1  11 2422.92  203.24
  -5   1  11 2327.55  189.83
  -7  -1   1  764.32  109.47
  -7  -1   1  755.30  114.38
  -7  -1   1  797.07  103.52
  -7   1   1  778.96  112.69
  -4   4  -4 2108.62  193.10
  -4  -4  -4 2515.98  223.27
   4   4   4 2641.10  225.69
  -4  -4  -4 2266.51  181.48
  -4   4  -4 2468.38  197.69
   4  -4   4 2605.87  210.35
  -4  -4  -4 2571.05  202.98
  -7   1   0   53.64   36.29
  -7  -1   0   56.79   34.52
  -7  -1   0   52.61   41.25
  -7  -1   0   56.82   36.61
   0   1  15  352.98   80.72
   0   1 -15  319.08   60.10
   0  -1  15  250.30   66.02
   0   1  15  352.55   52.63
   0  -1  15   26.51   43.73
   0   1  15  289.60   70.34
   0  -1  15  343.82   97.19
   0  -1 -15  219.50   63.90
  -1   5  -3 1889.14  158.32
   1  -5   3 2386.72  194.79
  -1  -5  -3 2192.67  181.54
  -1  -5  -3 2163.77  174.94
  -1   5  -3 1736.34  149.35
   1   5   3 2071.33  168.06
   1  -5   3 2175.55  189.43
  -1  -5  -3 2310.75  177.12
   1  -5   3 2154.32  204.23
   5   1  10 2370.49  222.62
  -5  -1 -10 1974.52  180.71
  -5   1 -10 2579.91  226.08
  -5  -1 -10 2084.65  169.60
  -3   3  11 1224.01  127.68
  -3   3  11  745.10  144.20
  -3  -3  11 1472.68  156.02
  -7  -1   2   43.19   37.19
  -7  -1   2   46.11   34.09
  -7   1   2   35.72   37.40
  -7  -1   2   55.01   38.38
  -4   4   5 1192.60  121.48
  -4   4   5 1027.86  159.94
  -4  -4   5 1196.87  108.67
  -6   0   9 1084.13  115.48
   6   0  -9 1018.96  130.54
  -6   0   9  988.98  172.20
  -7   0   4 1367.30  148.47
   7   0  -4 1284.70  163.79
  -7   0   4 1139.77  150.40
  -1   1  15  807.92  149.02
   1  -1 -15  431.89   84.25
  -1  -1  15  828.54  131.34
  -1   1  15  644.94   82.03
  -1  -1  15  723.38  115.01
  -1   1  15  707.41   95.05
   1   1 -15  681.39   78.37
  -3  -4  -7 1824.71  252.31
   3  -4   7 2019.25  212.42
  -3  -4  -7 1971.73  168.16
  -3   4  -7 1557.56  154.90
  -3   4  -7 1688.69  151.15
   3  -4   7 1719.43  208.38
   3   4   7 1802.38  172.63
  -3  -4  -7 1833.35  179.55
  -5  -3   7  478.77   64.13
  -5   3   7  371.26   74.98
  -5   3   7  457.61   66.03
   0  -5   4   39.54   29.31
   0   5   4  115.74   37.33
   0   5  -4   77.39   29.62
   0  -5  -4   50.84   31.39
   0  -5   4   43.43   33.89
   0   5  -4  114.30   36.32
   0  -5   4   49.73   33.50
   0   5   4  109.85   38.88
   0  -5  -4   52.37   30.54
  -5   3  -6 1686.78  172.46
  -5  -3  -6 1850.41  194.22
   5   3   6 1899.92  191.51
  -5  -3  -6 1557.83  208.46
  -5  -3  -6 1800.06  153.31
   5  -3   6 1687.95  199.73
  -2  -4   9  678.75  141.62
  -2   4   9  605.95  100.78
  -2   4   9  727.47   77.35
   2  -4  -9  795.03   84.58
  -2  -4   9  794.18  112.77
  -2   4   9  388.05  169.40
  -7  -1  -1  133.69   42.65
  -7  -1  -1  130.74   48.20
  -7   1  -1   90.95   40.99
  -7  -1  -1  121.24   43.86
   4  -1  12  630.91  130.26
   4   1  12  823.44  111.59
  -4   1 -12  801.95  133.95
   4   1  12  721.31   94.65
  -4  -1 -12  666.39   79.04
  -4  -1 -12  645.03  108.64
   2   3 -12 1045.14  115.05
   2   3 -12  864.72  154.30
  -2   3  12 1224.39  135.26
  -2   3  12  972.81  154.43
  -2  -3  12  901.35  181.02
   2   0 -15   -2.70   25.45
  -2   0  15   -0.49   27.47
  -3  -2  13 1793.34  211.39
   3  -2 -13 1737.20  217.34
  -3   2  13 2240.69  207.60
   3   2 -13 1192.03  150.38
  -3   2  13 1747.56  210.06
   3  -1 -14 1066.65  110.31
  -3  -1  14  953.79  157.59
  -3  -1  14 1148.18  157.86
  -3   1  14  972.65  127.58
  -3   1  14  738.86   96.93
   3  -1 -14  844.17  140.39
   3   1 -14  863.70  100.80
  -3   1  14  950.49  158.07
   2  -5   0 1539.85  158.24
  -2   5   0 1212.45  127.79
  -2  -5   0 1060.62  127.22
   2  -5   0 1239.58  142.92
   2   5   0  918.26  189.48
   2   5   0 1126.38  125.60
  -2  -5   0 1242.26  132.51
  -2   5   0 1146.46  129.65
  -7   1   3    6.63   31.51
  -7  -1   3   31.48   34.65
  -7  -1   3   28.43   30.28
  -7   0  -3 3345.84  285.36
   2  -5  -1 1667.98  172.66
   2   5  -1 1883.28  187.96
  -2   5   1 2165.64  199.89
  -2   5   1 1844.14  189.40
  -2  -5   1 1632.38  161.75
   2  -5  -1 1863.80  184.41
   2   5  -1 1978.31  188.33
  -2  -5   1 1388.56  151.13
  -1  -2 -14 1642.24  188.41
  -1  -2 -14 1440.24  166.05
   1   2  14 1579.30  187.77
  -1   2 -14 1554.92  196.11
  -1   2 -14 1626.75  197.76
   1   2  14 1638.92  179.44
   1   2  14 1442.33  231.91
  -4  -2 -11  876.80  138.06
   4  -2  11  884.35  168.00
  -4   2 -11  812.50  140.69
  -4  -2 -11  849.10  110.36
  -6   0  -8   51.46   42.56
   1  -5  -4  532.34   76.39
  -1  -5   4  676.92   77.93
   1  -5  -4  645.18   67.59
   1   5  -4  682.66   69.84
  -1  -5   4  657.78   77.94
  -1  -5   4  689.81   64.26
   1   5  -4  664.39   63.64
  -1   5   4  613.46   60.76
  -5  -2  10 1235.15  189.55
  -5  -2  10 1152.30  125.76
  -5   2  10 1201.77  132.19
   5   2 -10 1082.48  140.80
  -5   2  10  764.86  184.21
   2  -5   1 3659.01  325.46
   2   5   1 1412.12  381.86
  -2  -5  -1 3310.75  280.92
  -2   5  -1 2913.85  269.91
   2  -5   1 3564.77  328.64
  -2  -5  -1 2915.30  269.78
   2   5   1 3672.62  321.26
  -2   5  -1 3619.59  312.12
  -4   1  13  306.76   56.97
   4  -1 -13  185.99   71.54
   4  -1 -13  255.06   47.51
   4   1 -13  295.17   66.74
  -4  -1  13  242.66   53.54
  -4  -1  13  249.90   70.39
  -4   1  13  211.39   67.54
  -5   2  -9  250.47   61.57
  -5  -2  -9  352.20   66.77
   5   2   9  322.04   66.53
   5  -2   9  363.46   73.77
  -5  -2  -9  306.80   77.39
   0  -4 -10  850.75   98.35
   0   4 -10  661.50   87.20
   0   4 -10  613.11   68.38
   0  -4  10  698.13   94.28
   0  -4  10  840.72  112.25
  -6   2   7 1467.39  194.81
  -6  -2   7 1457.14  175.86
  -6  -2   7 1487.59  180.17
  -6  -2   7 1803.89  182.24
  -6   2   7 1566.41  167.16
  -7   1  -2  188.81   54.98
  -7  -1  -2  191.37   55.87
  -7  -1  -2  161.13   45.38
  -3   4   8  621.62   64.73
  -3   4   8  400.58  130.50
  -3  -4   8  666.75   67.84
  -3   4   8  144.71  105.99
   1   5   4  497.95   73.67
   1  -5   4  421.82   87.55
   1  -5   4  499.76   64.84
  -1  -5  -4  486.55   58.39
  -1  -5  -4  479.37   55.62
  -1   5  -4  464.73   61.66
   1   5   4  528.73   65.80
  -1   5  -4  462.42   57.87
   1  -5   4  489.87   70.00
  -1   5  -4  367.85   54.84
  -1  -5  -4  490.31   57.17
  -4  -3  -9  944.04  130.53
  -4  -3  -9  895.97  106.67
  -4  -3  -9  857.94  153.16
  -4   3  -9  983.32  120.51
   4   3   9  838.33  128.70
   4  -3   9  820.98  167.69
  -4   3  -9  849.84  112.27
  -2   5   2 1708.01  203.33
  -2  -5   2 1416.55  146.31
  -2  -5   2 1349.82  145.59
  -2   5   2 1758.62  166.08
   2  -5  -2 1387.17  149.61
   2  -5  -2 1398.58  163.35
   2   5  -2 1863.95  177.66
  -2  -5   2 1367.62  134.55
  -1   1 -15 1360.81  182.32
  -1  -1 -15 1771.67  194.68
   1  -1  15 1719.33  255.92
   1   1  15 1325.01  190.80
   1  -1  15 1702.41  202.66
   1   1  15 1765.89  195.99
   1   1  15 1814.03  189.69
  -4  -2  12 1548.46  180.13
   4  -2 -12 1306.59  189.77
  -4  -2  12 1318.92  170.68
  -4   2  12 1217.32  137.16
  -4   2  12 1020.05  164.57
   4   2 -12 1150.38  144.60
   7   0  -5  446.54   80.74
  -7   0   5  507.79   81.31
  -2   5  -2 2111.12  198.85
   2   5   2 1983.36  199.89
  -2   5  -2 1775.66  187.17
  -2  -5  -2 1592.02  170.40
   2  -5   2 1508.08  161.58
  -2  -5  -2 1660.43  155.28
  -2  -5  -2 1594.87  158.29
   2   5   2 1933.51  194.20
   2  -5   2 1704.35  197.49
  -1  -4  10  429.64   81.14
   1   4 -10  412.75   77.29
  -1   4  10  484.47   60.14
  -1  -4  10  354.09   81.67
   1  -4 -10  395.95   55.53
  -4   4  -5  669.38   73.25
  -4  -4  -5 1060.84  112.40
  -4  -4  -5  772.57   92.35
   4   4   5  674.30   86.64
   4  -4   5  905.80  135.17
  -4   4  -5  705.35   77.67
  -4  -4  -5  959.65  110.38
  -2   2  14  607.41   75.74
   2   2 -14  532.12   76.48
  -2   2  14  680.59   91.75
   2  -2 -14  543.46  116.80
  -2  -2  14  618.81  103.35
  -2   2  14  553.57  112.88
  -6  -1   9  818.56  123.74
  -6   1   9  719.74  133.27
   6   1  -9  971.69  134.73
  -6   1   9 1077.27  124.04
   6  -1  -9  872.74  119.34
   2   4   9 1431.61  211.95
  -2  -4  -9 1430.10  147.87
  -2  -4  -9  963.78  238.13
   2  -4   9 1242.55  190.10
   2  -4   9 1106.84  192.36
   2  -4   9 1481.37  181.56
  -2   4  -9 1411.09  146.96
  -7   1   4  296.39   61.74
  -7  -1   4  352.50   64.74
   7   1  -4  248.93   55.14
  -7   1   4  286.29   57.27
  -7  -1   4  289.40   58.45
  -6   2  -6  323.05   75.47
   6   2   6  321.40   61.29
  -6  -2  -6  270.73   52.49
  -6  -3   1 2113.50  217.26
  -6  -3   1 1726.49  232.24
  -6  -3   1 2109.77  250.05
  -6   3   1 2123.90  226.24
  -4   3  10  366.42  104.03
  -4  -3  10  524.60  100.65
  -4   3  10  518.96   68.11
  -6  -3   0  882.00  136.57
  -6   3   0  772.40   99.55
  -6  -3   0  871.13  112.67
  -6  -3   0  608.47   95.20
   0   5  -5 1149.01  125.61
   0  -5  -5 1192.91  120.15
   0  -5   5 1123.63  150.72
   0   5  -5 1138.88  120.10
   0   5   5  919.10  218.90
   0   5   5 1219.61  123.60
   0  -5   5 1314.89  138.13
   0  -5   5 1292.67  136.55
  -4   4   6 1237.83  179.32
  -4  -4   6 1361.24  139.64
  -4   4   6 1470.57  194.81
  -4   4   6 1712.43  164.16
  -2   5   3 1875.69  209.84
  -2  -5   3 3051.43  260.24
  -2  -5   3 2258.67  216.40
   2   5  -3 2067.98  207.70
   2   5  -3 1244.59  139.17
  -2   5   3 2367.53  210.82
  -2  -5   3 2691.32  242.27
  -6   3   2  838.29  107.49
  -6  -3   2  631.26  107.33
  -6  -3   2  489.66  102.21
  -6  -3   2  634.60   91.11
  -2  -1  15   37.67   36.02
  -2   1  15   21.25   34.29
   2  -1 -15   19.56   26.62
  -2  -1  15   27.14   31.36
  -2   1  15   23.05   30.38
  -2   1  15   19.59   28.32
   2   1 -15   21.52   25.18
   3   0  14  626.80  105.94
   3   0  14  644.35  135.41
  -5   0  12    0.83   26.17
   5   0 -12    5.64   23.19
  -5   0  12    6.86   34.96
   2   3  12  883.35  126.47
  -2   3 -12 1147.54  129.86
   2  -3  12  820.38  139.72
  -2  -3 -12  916.94  112.98
  -2   3 -12 1179.96  158.52
   2   3  12 1337.68  162.53
  -6  -3  -1  436.16   83.31
  -6   3  -1  474.53   70.03
  -6  -3  -1  404.42   58.66
  -6  -3  -1  283.20   74.65
  -7   0  -4 1960.94  236.44
  -7  -1  -3   52.21   35.93
  -7   1  -3   87.72   42.79
  -7  -1  -3   39.47   38.65
   1  -4  10  299.90   54.79
  -1  -4 -10  278.47   53.95
  -1   4 -10  288.03   49.82
   1  -4  10  218.24   59.93
  -1   4 -10  321.67   67.24
  -5   0 -11  280.46   89.11
   5   0  11  239.81   54.15
  -5   0 -11  207.19   56.88
   0   3  13  848.06  167.32
   0  -3  13  669.47   88.74
   0  -3 -13  646.61   84.34
   0   3  13  728.65  114.58
   0  -3  13  657.88  134.54
   0   3 -13  766.04   98.72
   0   3 -13  698.18   79.86
  -6  -1  -8  393.58   81.97
  -6   1  -8  351.76   66.49
   1   5  -5  330.04  108.81
  -1   5   5  550.44   70.58
   1  -5  -5  528.14   62.20
  -1   5   5  479.52   98.62
  -1  -5   5  480.29   67.04
   1   5  -5  576.47   73.68
  -1  -5   5  505.52   61.94
  -1  -5   5  491.33   69.58
  -2  -5  -3 1200.39  127.99
   2  -5   3 1291.03  161.87
   2   5   3  816.98  106.73
  -2  -5  -3 1213.12  134.05
  -2   5  -3  941.50  109.94
   2   5   3  730.79  149.31
  -2  -5  -3 1274.57  130.98
   2  -5   3 1179.58  130.26
   2  -5   3 1191.83  153.21
  -2   5  -3  852.47  119.09
  -3   3 -11   16.77   30.55
  -3  -3 -11   49.45   28.11
   3  -3  11   49.75   38.16
  -3  -3 -11   39.58   25.45
  -5   3   8  456.32   65.53
  -5   3   8  357.26   99.67
  -5  -3   8  534.57   66.41
  -6  -3   3  325.34   52.33
  -6  -3   3  265.07   63.49
  -6   3   3  248.19   51.63
  -6  -3   3  231.58   55.94
   2   0  15  634.06   93.02
   2   0  15  454.24   61.86
   1   3 -13  555.49   74.83
  -1   3  13  732.43   98.25
  -1  -3  13  614.86  119.42
  -1   3  13  488.98   95.02
   1   3 -13  532.24   80.16
  -5   3  -7 1847.90  189.72
  -5  -3  -7 1520.12  226.96
   5  -3   7 1897.39  220.88
  -5   3  -7 1840.96  186.69
  -5  -3  -7 1940.15  186.91
  -5  -3  -7 1748.20  197.33
   5   3   7 2116.52  219.31
   1  -5   5 1401.10  151.86
   1   5   5 1620.08  213.83
   1  -5   5 1297.10  166.65
  -1   5  -5 1601.36  155.55
  -1  -5  -5 1238.39  154.28
  -1  -5  -5 1410.41  135.68
  -1   5  -5 1605.03  155.19
  -1   5  -5 1334.43  168.99
   1  -5   5 1430.17  143.23
  -6  -3  -2  200.47   53.96
  -6   3  -2  105.41   45.17
  -6  -3  -2  246.14   67.45
  -6   3  -2  133.41   44.70
   3   4   8 1801.13  222.89
  -3   4  -8 1843.30  180.03
   3  -4   8 1642.63  238.87
  -3   4  -8 1578.45  178.03
  -3  -4  -8 1789.89  177.51
  -3  -4  -8 1690.44  180.97
   7   1  -5  321.72   70.84
  -7  -1   5  472.30   88.27
  -7  -1   5  398.95   68.56
  -7   1   5  381.85   61.78
  -7   1   5  399.91   75.45
  -7   0   6  364.71   64.17
   7   0  -6  357.75   72.77
  -2  -5   4  931.64  110.86
  -2  -5   4 1132.14  117.83
   2   5  -4  775.53   97.59
   2   5  -4 1280.34  132.69
  -2   5   4 1180.16  120.11
  -2   5   4 1039.88  139.62
  -6   0  10  435.53   63.93
   6   0 -10  376.88   72.29
  -6   0  10  387.09  104.03
  -4   0 -13  744.67  108.44
   4   0  13 1032.71  169.46
   4   0  13 1056.26  141.57
  -3  -2 -13 1524.39  167.65
  -3   2 -13 1847.25  232.58
  -3  -2 -13 1408.37  166.88
   3   2  13 1958.77  212.28
   3   2  13 1843.29  214.41
  -6   2   8 1094.20  129.95
  -6  -2   8 1199.32  143.61
  -6   2   8  685.31  129.07
  -6  -2   8 1299.92  180.37
  -2   4  10  187.44   41.77
   2   4 -10   91.11  120.80
  -2  -4  10  142.01   49.24
  -2  -4  10  154.82   49.24
  -2   4  10  171.94   82.44
  -3  -1 -14  408.41   80.32
   3   1  14  510.19   90.86
   3   1  14  557.14  130.05
  -3  -1 -14  491.79   77.85
   3  -1  14  528.31   84.60
   3  -1  14  435.90   99.47
  -5   1  12 1278.84  133.66
   5  -1 -12 1079.23  132.15
  -5  -1  12 1168.59  162.52
  -5   1  12 1165.60  199.82
   5   1 -12 1189.43  140.42
  -5  -1  12  894.60  106.17
   4  -4   6  202.61   50.02
  -4  -4  -6  189.95   49.69
  -4   4  -6  259.54   47.07
  -4   4  -6  268.74   55.33
   4   4   6  243.96   62.23
  -4  -4  -6  195.12   44.28
   5   4  -1  669.64   87.86
  -5  -4   1  709.29   69.93
   5   4  -1  553.33  117.68
  -5  -4   1  636.33   74.39
  -5   4   1  606.45   92.54
  -6  -3   4  665.42   71.11
  -6  -3   4  573.25   89.48
  -6   3   4  694.14   90.27
  -6   3   4  532.66  108.33
  -5  -4   0  202.87   43.38
  -5   4   0  131.50   42.13
   5   4   0  141.47   48.52
  -5  -4   0  184.43   45.54
   5   4   0  158.55   46.83
  -2  -2 -14  461.55   71.57
  -2   2 -14  363.73   90.18
  -2  -2 -14  322.91   58.01
   2   2  14  389.85  120.87
   2   2  14  381.13   70.83
   2   2  14  272.65   54.94
   1   3  13 1689.04  219.05
  -1   3 -13 1443.26  169.15
   1  -3  13 1384.03  176.04
   1   3  13 1629.69  223.15
   1   3  13 1454.50  172.89
  -1   3 -13 1556.79  186.07
   1  -3  13 1701.00  217.25
  -1  -3 -13 1709.33  184.71
  -7   1  -4   94.25   44.90
  -7  -1  -4  132.45   52.55
   0   5   6 1256.37  128.09
   0   5  -6 1391.73  140.81
   0  -5   6 1588.13  162.12
   0  -5  -6 1696.83  161.25
   0  -5   6 1337.63  158.24
   0  -5   6 1430.12  195.22
   2  -5   4 1840.94  206.66
  -2   5  -4 2351.60  218.54
  -2  -5  -4 2031.97  187.24
  -2  -5  -4 2060.47  183.73
  -2   5  -4 2005.55  219.54
  -2  -5  -4 1959.56  199.32
  -2   5  -4 2124.80  214.98
   2   5   4  857.25  128.66
   2  -5   4 1822.65  189.80
   2  -5   4 2041.62  233.50
   0   0  16  840.15  142.38
   0   0  16  900.20  138.91
   0   0  16  748.14  116.65
  -5  -1 -11 2236.31  239.44
   5  -1  11 2108.61  279.72
   5   1  11 2520.11  273.13
  -3   3  12 2133.59  201.47
  -3  -3  12 1986.94  254.23
  -3   3  12 1491.05  201.82
  -3   0  15 4277.40  284.27
  -3   0  15 3962.57  365.91
   3   0 -15 4161.24  178.52
  -6   3  -3  400.43   67.11
   6   3   3  386.77   63.26
  -6  -3  -3  409.03   58.98
  -6   3  -3  248.18   60.15
  -6  -3  -3  408.89   86.27
  -4  -4   7 3219.38  314.65
  -4   4   7 2655.33  300.30
  -4   4   7 1639.87  312.33
  -4   4   7 2880.12  248.01
  -3   4   9  235.99  110.06
  -3  -4   9  468.48   60.08
  -3   4   9  467.96   62.95
  -1   0  16 2331.18  300.69
  -1   0  16 2157.72  253.73
  -1   0  16 1899.22  195.86
  -5  -4   2 1044.51  117.13
  -5   4   2 1042.18  145.84
  -5   4   2 1153.79  155.39
  -7   0  -5 2794.39  303.18
  -5  -4  -1  152.11   39.04
   5   4   1  153.66   44.99
  -5  -4  -1  184.78   44.26
  -6   0  -9  996.11  127.76
   4   0 -14 2412.73  226.73
  -4   0  14 2295.24  258.86
  -4   0  14 2815.78  266.11
   6   2   7  418.36   70.34
  -6   2  -7  439.06   72.05
  -2  -1 -15 1855.31  195.07
   2   1  15 2347.09  289.42
   2  -1  15 2481.43  321.23
   2  -1  15 2401.63  245.45
   2   1  15 3089.51  300.71
   1  -5  -6 1515.36  151.36
  -1  -5   6 1584.39  168.50
  -1  -5   6 1214.58  196.52
   1   5  -6 1390.19  181.07
  -1   5   6 1795.72  167.44
   5   2 -11   56.64   31.45
  -5  -2  11   80.35   39.49
  -5   2  11   63.27   31.62
  -5  -2  11  109.87   46.84
  -5   2  11   60.36   38.88
  -7  -2   1 1098.64  138.67
  -7   2   1 1290.79  154.40
  -7  -2   1  967.70  132.26
  -7  -2   1 1020.48  140.95
  -7  -2   0  637.04   91.54
  -7  -2   0  687.41   91.83
  -7  -2   0  702.18   91.81
  -7   2   0  764.45   98.32
   0   2  15  827.82  113.68
   0   2  15 1071.14  177.68
   0  -2 -15  580.20  129.82
   0   2  15  719.22  116.16
   0  -2  15  761.52  111.95
   0   2 -15  734.59  106.83
  -5   2 -10  575.81   92.41
   5   2  10  618.90   89.13
  -5  -2 -10  573.24   77.82
   5  -2  10  488.97   69.99
  -5  -2 -10  547.54  110.82
   2  -5  -5 1284.34  132.76
   2   5  -5  803.90   97.05
  -2  -5   5 1505.64  146.08
  -2  -5   5 1307.49  145.37
  -2   5   5 1061.43  113.57
   7   1  -6  156.97   45.56
  -7   1   6  187.07   48.01
  -7  -1   6  146.49   46.91
  -7  -1   6  167.96   44.11
  -7   1   6  162.00   51.50
  -4   3 -10  789.74  102.73
  -4  -3 -10  853.41  115.95
  -4  -3 -10  705.74  116.87
   4  -3  10  839.02  151.43
   4   3  10  658.44  101.25
   3   5   0  199.72   64.78
   3  -5   0  216.29   50.91
  -3   5   0  200.13   46.16
  -3   5   0  200.33   50.34
   3   5   0  183.52   44.25
  -3  -5   0  212.64   47.71
   3  -5   0  173.07   46.01
  -3  -5   0  207.24   37.84
  -2   3  13   58.14   32.41
  -2  -3  13   74.96   42.65
  -2   3  13   41.52   30.53
   2   3 -13   46.01   26.47
  -7   2   2 1919.74  190.46
  -7  -2   2 2124.12  218.07
  -7  -2   2 2494.61  248.08
  -7  -2   2 2302.84  246.93
  -5   4   3  221.02   50.77
  -5   4   3  189.42   51.54
  -5  -4   3  301.92   50.34
  -5  -4   3  268.16   66.51
   3  -5  -1  817.26  120.40
   3  -5  -1  991.50  137.18
  -3  -5   1 1074.61  121.23
  -3  -5   1 1079.13  118.26
   3   5  -1  977.33  114.18
  -3   5   1 1196.05  152.54
  -3   5   1 1163.07  127.51
   3   5  -1 1264.48  160.73
  -6  -1  10 1058.47  119.78
  -6   1  10 1267.61  139.15
   6   1 -10 1134.35  145.69
  -6   1  10  885.34  174.85
   5   4   2  307.53   61.11
  -5  -4  -2  254.35   57.20
  -5  -4  -2  218.86   54.04
  -5  -4  -2  274.21   49.17
   1  -5   6 2716.62  285.25
  -1   5  -6 2796.09  250.85
   1   5   6 3003.75  266.42
   1  -5   6 2865.19  258.84
  -1  -5  -6 2837.20  257.55
   1  -5   6 3113.18  276.67
   0   4 -11  160.55   54.77
   0  -4  11  148.99   41.74
   0   4 -11  155.92   40.58
   0  -4  11  190.85   51.56
   0  -4 -11  170.09   39.44
  -1   2  15 3470.07  358.51
  -1   2  15 3845.97  363.43
  -1  -2  15 3454.21  346.74
   1   2 -15 3724.17  345.03
  -1   2  15 3253.58  297.74
   1  -2 -15 1571.28  246.62
   4  -1  13  637.91  131.56
  -4  -1 -13  572.49   74.02
   4   1  13  517.91   88.05
   4   1  13  515.53   84.78
  -4  -1 -13  543.48   74.20
  -4   1 -13  602.03   91.83
  -7  -2  -1 1743.43  186.98
  -7   2  -1 1697.99  176.44
  -7  -2  -1 1744.61  213.76
  -7  -2  -1 1656.55  187.46
  -3  -5  -1  495.10   56.97
  -3  -5  -1  516.01   61.74
  -3   5  -1  588.30   66.26
   3   5   1  525.51   83.83
  -3   5  -1  555.82   72.42
  -3  -5  -1  464.58   57.39
   3  -5   1  545.81   72.88
   3  -5   1  326.01   57.02
   3   5   1  609.48  105.00
   4   2  12  683.06   94.95
  -4  -2 -12  671.45   86.10
  -4   2 -12  842.76  132.28
  -4  -2 -12  826.33  106.99
  -6   3   5 1293.24  179.14
  -6  -3   5  965.79  152.75
  -6  -3   5 1015.16  136.32
  -6   3   5 1403.53  161.43
  -2   4 -10  625.49   87.16
   2   4  10  673.68  106.34
  -2   4 -10  585.52   71.72
   2  -4  10  414.57   94.35
   2  -4  10  411.94   81.94
  -2  -4 -10  527.59   64.77
   3   2 -14 3352.43  314.18
  -3   2  14 2602.52  288.97
  -3   2  14 4106.40  236.08
   3  -2 -14 2741.73  321.27
  -3  -2  14 2784.51  313.56
  -7   0   7  706.23   99.45
   7   0  -7  628.47   91.63
  -3   5   2 3163.35  272.45
  -3  -5   2 2854.53  255.93
   3   5  -2 2820.96  253.15
  -3  -5   2 2772.04  238.88
   3  -5  -2 2281.09  247.80
   3   5  -2 3323.34  307.90
  -3   5   2 2961.12  299.70
   1  -4 -11 3537.17  309.48
  -1  -4  11 3393.38  337.48
  -1  -4  11 3887.44  248.40
  -1   4  11 3839.08  184.60
   1   4 -11 3454.61  318.08
   1   0  16  300.73   69.59
   1   0  16  331.67   73.31
  -4   3  11  369.41   55.53
  -4  -3  11  309.17   54.86
  -4   3  11  277.50   83.34
  -7   2   3 2818.72  268.53
  -7  -2   3 2602.92  269.35
  -7   2   3 2462.65  299.07
  -7  -2   3 2272.59  218.83
  -7  -2   3 2526.24  273.61
   0  -1  16  676.93  119.54
   0  -1  16  968.21  113.49
   0   1  16 1069.37  172.68
   0   1  16 1076.32  163.73
   0  -1  16  835.72  132.39
   0   1  16 1097.66  123.99
   0   1 -16  939.05  128.21
   0  -1 -16  814.53  137.88
  -2  -5  -5  949.65  101.49
   2  -5   5  844.45  112.97
   2  -5   5  900.77  149.50
  -2  -5  -5  848.94  140.30
   2  -5   5  815.71  162.89
   2   5   5  990.71  125.23
  -2   5  -5 1004.86  112.05
  -2   5  -5  802.95  111.13
  -5  -3   9  346.48   62.50
  -5   3   9  444.48   59.02
  -5   3   9  265.84  102.75
  -6  -3  -4  213.33   52.62
  -6  -3  -4  197.04   42.75
   6   3   4  245.05   54.77
  -6   3  -4  234.09   51.90
  -6   3  -4  257.32   57.57
  -3   1  15  500.83   84.52
   3  -1 -15  434.28   96.28
  -3   1  15  519.99   87.56
   3   1 -15  441.56   63.55
  -3  -1  15  529.75  108.93
  -3  -1  15  623.43  121.79
  -1   1  16 2238.72  276.89
  -1  -1  16 1652.27  238.63
   1   1 -16 1421.48  152.99
  -1  -1  16 1303.00  176.71
  -1   1  16 1668.61  177.06
  -1   1  16 1570.69  182.64
   1  -1 -16 1116.82  172.47
  -7   1  -5  283.51   75.37
  -7  -1  -5  362.44   86.74
  -3  -5  -2 1025.81  114.14
  -3  -5  -2 1133.61  117.20
  -3   5  -2  916.98  113.66
   3  -5   2 1173.63  138.49
  -3   5  -2  973.87  110.85
   3   5   2  945.44  144.41
   3   5   2  969.42  134.61
   3  -5   2  720.93  103.86
  -3  -5  -2 1073.10  119.77
   5  -3   8 2760.45  326.12
  -5  -3  -8 2937.37  259.06
  -5  -3  -8 3019.26  270.26
   5   3   8 2776.62  289.02
  -5  -3  -8 2744.79  272.07
  -5   3  -8 2816.22  258.88
  -6  -1  -9  305.28   69.00
  -6   1  -9  350.82   66.30
  -4  -1  14   96.69   41.56
  -4   1  14  117.21   51.53
   4  -1 -14   65.91   41.77
  -4   1  14  135.14   38.25
  -4  -1  14   71.41   34.84
   4   1 -14  119.67   41.30
   4  -2 -13   96.97   49.10
  -4   2  13  143.22   59.87
  -4   2  13  196.35   42.09
  -4  -2  13  127.20   59.11
  -7   2  -2 1742.41  197.92
  -7  -2  -2 1623.15  177.10
  -7  -2  -2 1631.88  201.68
  -7  -2  -2 1593.42  162.92
  -5   4   4 1919.77  195.98
  -5  -4   4 1601.36  166.27
  -5   4   4 1619.11  205.39
  -5  -4  -3   40.32   32.48
   5  -4   3   37.27   34.54
  -5  -4  -3   31.22   27.81
  -5   4  -3   37.88   33.52
  -5  -4  -3   51.42   32.10
  -5   4  -3   29.16   25.95
   5   4   3   38.39   41.12
   2   0 -16   59.96   31.00
  -2   0  16   72.62   43.67
  -2   0  16   45.44   32.03
  -2   0  16   55.12   28.43
   1   2  15   26.78   47.63
   1   2  15   36.20   28.92
  -1  -2 -15   58.90   28.83
  -1   2 -15   29.38   35.80
  -1  -2 -15   67.35   32.25
   1   2  15   25.36   30.75
  -1   2 -15   24.93   34.17
  -3   5   3  235.32   62.42
  -3   5   3  301.02   50.59
  -3  -5   3  386.94   53.85
  -3  -5   3  419.88   56.76
   3  -5  -3  292.23   61.48
   3   5  -3  237.45   47.23
  -1  -4 -11   68.03   32.36
   1  -4  11   50.24   34.60
  -1   4 -11   54.20   33.38
  -1   4 -11   59.83   35.57
   1  -4  11   57.11   31.09
  -3   4  -9 1395.62  145.92
  -3  -4  -9 1670.99  170.47
  -3  -4  -9 1647.46  172.02
   3   4   9 1620.06  186.75
   3  -4   9 1615.70  234.21
   0  -5   7  106.62   37.62
   0  -5   7  101.42   36.93
   0   5   7   37.30   36.34
   0   5  -7   31.80   28.47
   0  -5  -7  122.45   36.56
  -4   4  -7  305.36   49.07
  -4  -4  -7  389.15   67.39
   4  -4   7  369.44   94.26
  -4   4  -7  351.54   59.46
   4   4   7  269.47   60.89
  -4  -4  -7  417.87   58.83
  -7   0  -6 2143.45  265.37
  -6  -2   9  264.61   53.88
  -6   2   9  516.22   70.19
  -6  -2   9  267.48   58.79
  -6   2   9  303.61  100.97
  -5   0  13  372.33   56.34
   5   0 -13  337.52   58.13
  -5   0  13  268.41   79.81
  -7  -2   4 1064.76  129.78
  -7   2   4 1152.35  134.73
  -7  -2   4  958.60  132.92
  -7   2   4  949.92  160.23
  -7  -2   4  901.60  128.18
  -4   4   8  930.48  250.85
  -4   4   8 1952.58  179.76
  -4  -4   8 1886.16  232.63
  -4   4   8 1816.81  237.96
  -5   0 -12  166.53   56.44
   5   0  12  143.31   55.89
  -5   0 -12  136.51   47.18
  -2  -5   6 1155.76  118.98
   2  -5  -6 1088.15  125.16
  -2   5   6  539.66  177.27
  -2   5   6  807.06  149.45
  -2  -5   6  929.47  141.51
  -2   5   6  996.34  114.22
  -1  -5   7 2008.72  194.49
   1  -5  -7 2132.53  195.66
  -1  -5   7 1836.42  175.16
  -1   5   7 2089.82  189.84
   1   5  -7 1422.17  185.92
  -3  -5  -3   74.38   33.81
   3  -5   3   51.38   38.13
   3  -5   3   68.30   36.53
  -3   5  -3   11.39   30.20
   3   5   3   11.53   28.31
  -3  -5  -3   62.99   30.19
   3   5   3   17.23   44.80
  -3  -5  -3   54.92   26.55
   2   3  13   30.67   39.70
   2  -3  13   63.22   36.79
  -2   3 -13   31.20   31.46
  -2  -3 -13   79.67   33.38
   2   3  13   28.77   28.92
  -2   3 -13   42.08   31.14
  -3   3 -12  228.79   49.07
   3  -3  12  260.31   79.60
  -3  -3 -12  319.48   64.35
   2   2 -15  155.18   45.56
   2  -2 -15  136.06   66.76
  -2   2  15  156.45   53.38
  -2  -2  15  166.26   58.72
  -2   2  15  189.16   47.88
  -6   0  11  972.23  130.68
  -6   0  11 1170.01  125.81
   6   0 -11  954.67  128.12
   7   1  -7   14.79   24.58
  -7   1   7   19.52   37.05
  -7  -1   7   17.50   33.83
  -7   1   7   13.08   31.91
  -7  -1   7   15.38   29.37
  -1  -1 -16 2833.79  280.99
   1   1  16 2915.78  274.04
   1   1  16 2427.49  265.36
   1  -1  16 3174.75  337.19
   1  -1  16 2643.72  276.50
   1   1  16 3321.46  348.42
  -6   3   6 1311.35  146.38
  -6   3   6 1085.71  148.01
  -6   3   6 1157.04  166.61
  -6  -3   6 1180.57  185.10
  -7  -2  -3 1600.01  201.06
  -7   2  -3 1984.05  208.47
  -7  -2  -3 1678.07  207.42
  -3   5   4  166.22   41.46
   3   5  -4  179.59   49.96
  -3  -5   4  101.20   37.03
  -3  -5   4  103.53   40.22
  -3   5   4  155.89   50.80
   6   2   8  965.44  129.34
  -6   2  -8  943.48  119.57
   6  -2   8  755.41  130.63
   1  -5   7 1369.77  152.19
   1   5   7 1190.26  138.73
   1  -5   7 1146.24  169.06
  -1   5  -7 1178.25  123.35
  -1  -5  -7 1612.24  149.69
   1  -5   7 1609.19  172.04
   0  -3  14 1042.60  157.17
   0   3  14  958.07  167.84
   0   3 -14  826.74  115.24
   0   3  14  833.89  143.44
   0  -3  14  827.40  108.58
   0   3 -14  890.02  116.42
   0  -3 -14  923.03  124.30
  -5   4   5 1302.27  201.52
  -5   4   5 1580.93  163.62
  -5  -4   5 1726.23  161.33
  -2   4  11  609.55  169.75
  -2  -4  11  487.28   84.19
  -2  -4  11  438.13  108.79
   2   4 -11  440.57  165.90
  -2   4  11  706.94  155.76
  -2   4  11  615.95   90.03
  -5   4  -4   85.28   39.75
  -5  -4  -4   57.07   31.49
  -5   4  -4   91.69   30.02
  -5  -4  -4   62.55   34.69
   5   4   4   98.49   49.66
   5  -4   4   56.62   36.43
  -5  -4  -4   67.15   31.25
  -3  -4  10  504.02  110.80
  -3   4  10  321.27  109.03
  -3   4  10  551.11   76.09
  -6   3  -5   69.34   32.85
  -6  -3  -5   80.25   33.14
   6   3   5   83.99   40.06
   3   0  15 2086.44  240.64
   3   0  15 2009.86  267.07
  -2  -1  16  429.62   90.82
  -2   1  16  442.61  103.05
  -2   1  16  419.06   83.56
   2   1 -16  384.99   69.32
   2  -1 -16  341.48   90.80
  -2  -1  16  403.79   85.99
  -2   1  16  472.72   67.72
   2  -5   6  172.36   43.83
   2  -5   6  169.08   56.56
  -2   5  -6  107.75   39.67
  -2   5  -6   64.33   37.04
   2   5   6   95.60   43.84
   2  -5   6  191.18   55.58
  -2  -5  -6  193.87   39.16
   1   3 -14  582.47  105.01
  -1  -3  14  768.93  155.50
   1   3 -14  715.28   97.70
  -1   3  14  708.72  118.52
  -1   3  14  966.67  132.17
  -7   0   8   45.71   38.97
   7   0  -8   36.28   30.04
  -7   0   8   42.32   31.47
  -7   2   5  101.98   56.22
  -7   2   5  125.56   42.40
  -7  -2   5  101.72   38.41
  -7  -2   5   96.45   53.87
  -6   0 -10 2028.24  268.27
  -7  -1  -6   55.76   42.60
  -7   1  -6   62.05   44.31
  -5  -1  13 2309.08  221.70
  -5   1  13 1738.91  242.55
   5   1 -13 2452.55  240.79
  -5  -1  13 1967.82  259.20
  -5   1  13 2677.26  240.24
  -3  -5  -4  251.56   44.77
   3  -5   4  236.79   51.03
  -3  -5  -4  290.43   46.77
   3  -5   4  316.69   59.39
  -3   5  -4  481.52   64.59
  -3  -5  -4  253.74   48.25
   3   5   4  528.58   90.05
  -5  -1 -12 1753.55  197.50
   5  -1  12 2024.17  260.45
   5   1  12 2135.93  240.04
   2   0  16  533.03   84.71
   2   0  16  475.61  104.39
  -6   1  11 2154.10  200.88
  -6  -1  11 2354.48  222.13
  -6   1  11 1959.24  273.90
   6   1 -11 2009.78  222.42
  -3   3  13  130.99   38.33
   3   3 -13   85.03   77.91
  -3  -3  13  176.10   60.64
   3   3 -13  106.68   50.08
  -3   3  13   87.52   39.40
   4   0  14   56.64   43.44
   4   0  14   68.14   44.21
   3   2  14 2724.09  268.39
   3   2  14 2413.68  329.96
  -3   2 -14 2423.21  278.74
  -3  -2 -14 2232.35  233.12
  -3  -2 -14 2144.44  222.75
   5   2 -12  132.83   43.54
  -5   2  12   99.51   47.11
  -5  -2  12  158.33   46.65
  -5   2  12  154.25   41.11
  -7   2  -4 1984.61  213.92
  -7  -2  -4 1945.01  236.42
  -7  -2  -4 1629.84  214.81
   5  -2  11  126.51   51.05
  -5  -2 -11  119.64   38.13
  -5  -2 -11   99.88   37.80
  -5   2 -11  135.13   69.28
  -1   3 -14 1585.35  180.68
   1  -3  14 1452.51  191.58
  -1  -3 -14 1839.59  185.06
   1  -3  14 1609.12  198.88
   1   3  14 1845.68  251.96
  -1   3 -14 1592.15  166.93
   1   3  14 2067.16  271.13
  -4  -3 -11 1643.55  171.22
   4   3  11 1341.51  157.20
   4  -3  11 1617.70  253.36
  -4   3 -11 1492.66  178.12
  -3  -5   5 2377.82  209.46
  -3   5   5 1710.31  220.70
  -3   5   5 2091.75  186.23
  -3  -5   5 2275.83  210.41
  -5  -3  10  724.02  137.26
  -5   3  10  921.41  112.61
  -5   3  10  443.21  135.08
   0  -5  -8  692.65   88.55
   0  -5   8  554.65   82.13
   0   5  -8  940.05  105.85
   0   5   8  997.36  110.70
   0  -5   8  700.54  101.60
  -2   5   7 1133.98  191.94
  -2  -5   7 1309.38  140.99
  -2   5   7 1378.49  143.47
  -2   5   7  656.78  228.48
  -2  -5   7 1312.44  139.45
   2  -5  -7 1167.95  123.18
   2   5  -7  723.17  117.51
  -7   0  -7 1312.37  176.93
  -5  -3  -9 1762.47  177.95
   5  -3   9 1717.99  202.28
  -5   3  -9 1892.57  190.30
   5   3   9 1810.48  208.87
  -5  -3  -9 1556.20  177.45
  -5  -3  -9 1699.97  179.66
  -6   3   7  522.36  123.71
  -6   3   7  795.97  107.14
  -6  -3   7  720.86  141.51
  -2   4 -11 1061.22  133.45
   2  -4  11  857.68  134.15
   2   4  11 1313.82  157.90
  -2  -4 -11  676.57   85.80
  -2   4 -11  921.89  109.96
   2  -4  11  791.58  110.61
   3  -1  15  110.14   44.07
  -3  -1 -15  112.56   39.79
   3   1  15   80.00   45.43
   3  -1  15   95.78   45.55
  -3  -1 -15  105.50   38.67
   3   1  15   89.23   51.88
   0   4 -12  345.86   76.05
   0   4 -12  320.28   53.12
   0   4  12  294.93   71.66
   0  -4  12  265.67   50.66
   0  -4 -12  351.38   51.78
   0  -4  12  378.29   64.65
   4  -4   8   11.48   36.09
   4   4   8    8.50   37.34
  -4  -4  -8    4.08   26.16
  -4   4  -8   14.31   29.88
  -4  -4  -8    4.83   26.40
   2   2  15  782.44  111.89
  -2   2 -15  889.80  127.31
   2   2  15  912.71  138.80
   2   2  15  817.45  145.21
  -2  -2 -15  878.66  127.61
  -5  -4   6  733.00   86.86
  -5   4   6  515.03   68.65
  -5   4   6  434.46   82.47
  -5   4   6  318.57  101.60
  -5  -4  -5  165.10   40.49
  -5  -4  -5  156.53   43.19
  -5   4  -5  162.36   35.88
   5  -4   5  149.79   50.38
  -5   4  -5  165.23   46.35
   5   4   5  191.49   55.91
   4   0 -15   13.46   28.77
  -4   0  15   11.67   33.09
  -4   0  15    4.95   29.54
   7   1  -8   24.66   29.77
  -7  -1   8   38.48   34.27
  -7   1   8   31.97   32.46
  -7   1   8   26.23   40.33
  -7  -1   8   45.04   41.58
  -4   3  12   27.32   31.54
  -4  -3  12   80.17   40.74
  -4   3  12   13.87   30.22
  -1  -5   8 1365.49  143.70
   1   5  -8  811.56  124.13
  -1  -5   8 1366.10  161.46
   1  -5  -8 1363.66  137.24
  -1   5   8 1039.41  113.74
  -1  -4  12 1857.36  205.86
  -1   4  12 2108.69  197.85
   1   4 -12 1830.32  205.26
   1  -4 -12 1800.05  174.98
  -1  -4  12 1813.16  257.33
  -6   1 -10  285.23   63.43
  -3   0  16 1747.94  222.45
  -3   0  16 1767.70  181.11
   3   0 -16 1785.61  183.04
  -7   2   6  476.33   72.41
  -7  -2   6  377.97   73.90
  -7  -2   6  438.85   69.59
  -7   2   6  366.54   76.75
  -4  -4   9  701.49   83.99
  -4   4   9  794.36  129.20
  -4   4   9  805.09   90.43
  -4   4   9  456.65  141.42
  -2  -3  14   80.58   47.25
  -2   3  14   51.65   30.18
  -2   3  14   79.14   39.11
   2   3 -14   55.69   28.18
  -6  -2  10  735.87  122.08
  -6   2  10  663.78  107.57
  -6   2  10  842.36  102.38
  -6   3  -6   69.46   43.34
  -6  -3  -6   50.09   28.76
   6   3   6  114.67   47.47
  -3  -4 -10 2807.99  263.47
   3   4  10 2672.78  252.76
  -3   4 -10 2744.90  250.01
   3  -4  10 2495.88  229.05
  -4  -2 -13  946.87  120.45
   4   2  13 1150.29  158.74
  -4   2 -13 1149.68  144.29
  -4  -2 -13 1160.71  133.33
   0   0  17   50.10   28.63
   0   0  17   55.97   40.26
   0   0  17   60.47   40.82
  -3   5  -5 1405.86  158.28
   3  -5   5 1464.56  148.70
   3  -5   5 1541.52  197.78
   3   5   5 2126.57  232.09
  -3  -5  -5 1798.65  162.17
  -3   5  -5 1839.83  176.36
  -3  -5  -5 1540.57  150.42
   2   1  16  529.10   92.60
  -2  -1 -16  426.45   85.87
   2   1  16  455.10  120.37
   2  -1  16  551.90   90.94
   2  -1  16  557.01  123.18
   1  -5   8  353.80   55.69
  -1   5  -8  484.59   60.66
   1  -5   8  350.39   59.81
  -1  -5  -8  348.13   62.71
   1  -5   8  307.37   87.26
   1   5   8  386.96  108.33
   2   5   7  355.13   63.98
   2  -5   7  286.54   79.10
   2  -5   7  280.29   70.32
  -2   5  -7  273.81   63.63
   2  -5   7  318.38   57.42
  -2   5  -7  339.94   55.26
  -2  -5  -7  249.97   42.25
  -4   1 -14  714.75  139.97
   4  -1  14  508.60  122.25
   4   1  14  735.48  147.02
  -4  -1 -14  427.17   64.83
   4   1  14  601.15  107.92
  -1   0  17 2727.88  279.06
  -1   0  17 2439.73  241.81
  -1   0  17 2830.42  292.59
   0   2  16  300.25   48.94
   0   2  16  359.19   89.94
   0   2  16  227.48   42.74
   0   2 -16  209.20   58.95
   0  -2  16  270.24   62.63
   0  -2  16  376.78   93.21
  -1   4 -12 1514.06  190.29
   1  -4  12 1396.67  163.86
   1  -4  12 1393.86  168.97
  -1   4 -12 1360.61  145.97
  -1  -4 -12 1616.97  171.43
   3   2 -15  982.23  127.34
  -3   2  15 1048.75  154.90
  -3  -2  15 1080.00  146.59
  -3   2  15 1156.86  140.01
   1   2 -16 2206.73  221.48
  -1  -2  16 1977.75  236.56
  -1   2  16 2433.59  292.93
  -1  -2  16 2038.72  236.06
  -1   2  16 2307.50  244.18
  -1   2  16 2160.13  205.09
  -7   2  -5 3428.11  315.49
  -7  -2  -5 2337.58  283.13
  -7  -2  -5 2843.09  304.54
  -7   0   9 1132.80  171.65
   7   0  -9 1124.18  138.63
  -7   0   9 1112.81  134.68
   6  -2   9 2252.02  217.40
   6   2   9 2723.41  273.19
  -6  -2  -9 1999.38  211.54
   4  -2 -14  491.47  121.53
  -4   2  14  948.01  120.37
  -4   2  14  730.13  135.03
  -7   1  -7  261.85   61.27
  -7  -1  -7  157.96   55.26
   4   5   0  475.00   71.48
  -4   5   0  426.30   81.73
  -4   5   0  469.74   68.16
   4   5   0  415.33   76.52
  -4  -5   0  499.74   60.07
  -4  -5   0  495.46   61.61
  -8   0   1  933.91  134.49
  -8   0   1  812.48  122.40
  -3   5   6 1427.81  197.80
  -3  -5   6 1679.78  162.41
  -3  -5   6 1983.21  182.72
  -3   5   6 1081.68  249.41
  -4  -5   1  196.43   43.52
  -4   5   1  184.01   56.29
   4   5  -1  191.40   48.40
   4   5  -1  159.39   52.63
  -4   5   1  201.82   47.00
  -8   0   0   -2.99   36.21
  -6   0  12  267.89   44.83
   6   0 -12  234.91   52.33
  -6   0  12  183.29   66.90
  -8   0   2  936.47  130.27
  -8   0   2  879.78  142.95
   4   1 -15  122.98   41.46
  -4  -1  15  165.98   49.17
  -4   1  15  129.40   54.69
  -4  -1  15  143.25   49.96
  -4   1  15  154.36   42.37
   4   5   1  499.39   99.62
   4   5   1  582.60   78.84
  -4  -5  -1  508.78   57.36
   4  -5   1  428.48   74.08
  -4   5  -1  596.89   68.11
  -4  -5  -1  487.49   61.43
  -4   5   2  131.95   39.79
  -4   5   2  120.20   44.41
  -4  -5   2  137.87   37.92
   4   5  -2  130.46   42.95
  -3   4  11  756.46   97.59
  -3   4  11   82.90   55.43
  -3  -4  11  700.26  140.52
  -3   4  11  292.60   99.31
  -3   1  16  569.34  110.99
  -3  -1  16  532.76   94.13
  -3   1  16  640.50  116.81
  -3  -1  16  583.04   98.31
   3   1 -16  427.37   64.28
  -5   0  14  288.14   55.86
   5   0 -14  276.47   55.14
  -5   0  14  263.44   68.41
  -8   0  -1  843.95  132.62
  -8   0  -1  859.51  128.38
  -5   4   7  320.32  121.00
  -5   4   7  656.65  138.56
  -5  -4   7  555.30   87.90
  -5   4   7  706.97   99.40
   1   0  17  184.91   54.83
   1   0  17  195.21   74.66
   1   0  17  121.51   39.52
   5   0  13  287.17   62.97
  -3  -3 -13  682.99  110.87
   3  -3  13  652.12  138.02
  -3   3 -13  793.52  111.73
  -5  -4  -6  517.20   67.81
   5  -4   6  426.41   65.78
   5   4   6  488.15   90.89
  -5  -4  -6  496.46   86.31
  -5   4  -6  490.50   65.84
  -8   0   3   49.92   41.63
  -8   0   3   51.09   35.92
   0  -1 -17  428.10   77.68
   0   1  17  561.51   96.78
   0  -1  17  520.24   86.13
   0  -1  17  562.10   95.98
   0  -1  17  680.63  128.93
   0   1  17  540.86   68.25
   0   1  17  619.78  116.37
  -2   4  12 1806.90  207.62
  -2  -4  12 1579.15  206.57
  -2  -4  12 1710.17  235.72
  -2   4  12 1958.39  346.12
   2   4 -12 1427.45  230.14
   2   4 -12 1003.89  189.27
  -2   4  12 1910.80  325.10
  -6   3   8 1045.41  129.10
  -6  -3   8  990.77  132.76
  -6   3   8  538.46  162.43
   2   5  -8 1139.24  152.60
  -2  -5   8  919.49  148.24
  -2  -5   8  933.07  138.51
   2  -5  -8  806.34  100.90
   2   5  -8  431.84   55.80
   4   5   2  643.58  126.84
  -4  -5  -2  948.16  110.70
  -4   5  -2  766.97  104.02
  -4  -5  -2  821.67   98.94
   4  -5   2  795.64  141.57
   4   5   2  748.82  111.65
  -7  -2   7  123.70   46.18
  -7  -2   7   97.81   37.42
  -7   2   7   70.50   54.30
  -7   2   7  122.79   43.50
   1  -1 -17  986.31  174.64
  -1   1  17 1110.56  141.27
  -1   1  17 1018.83  172.59
  -1  -1  17 1156.97  195.82
  -1  -1  17 1052.61  162.43
  -1   1  17 1223.53  197.70
  -1  -1  17 1126.04  153.93
   1   1 -17 1080.76  139.03
   1  -2  16  479.89  116.98
   1   2  16  652.32   98.58
  -1   2 -16  584.90   93.94
   1   2  16  494.51  100.89
   1   2  16  604.51  114.90
   2  -3  14   97.87   42.21
  -2   3 -14   31.96   30.84
  -2  -3 -14  121.56   35.97
   2   3  14   55.68   41.97
   4   5  -3  185.86   44.67
  -4  -5   3  196.99   41.03
  -4   5   3  162.54   60.43
  -4   5   3  197.34   46.15
  -4  -5   3  192.12   46.97
  -6   0 -11  265.61   64.18
  -2   0  17  513.88  116.86
  -2   0  17  445.95   75.74
  -2   0  17  576.35  117.52
   0  -5   9 2826.65  298.82
   0   5   9 3316.04  407.86
   0  -5   9 2806.13  318.29
   0  -5  -9 3488.12  413.01
  -7   0  -8 1422.32  184.51
   3  -5   6  970.85  133.47
  -3  -5  -6  930.90  106.03
  -3   5  -6  590.03   99.82
   3   5   6  820.00  123.30
  -3   5  -6  703.01   96.29
   3  -5   6  671.27  119.52
  -8   0  -2   60.51   41.97
  -8   0  -2   60.16   42.00
  -7   1   9   88.04   51.74
   7   1  -9   82.94   40.19
  -7   1   9  101.68   37.62
  -7  -1   9   82.92   34.90
  -8  -1   1  224.23   66.98
  -8   1   1  195.32   51.17
  -8  -1   1  255.44   65.76
   6   3   7  423.48   72.90
  -6  -3  -7  436.51   80.12
  -6  -3  -7  487.60   91.77
   6  -3   7  507.10   78.20
  -4   4  -9  115.77   41.38
   4   4   9  104.38   50.01
  -4  -4  -9  153.72   40.01
  -4  -4  -9  154.52   43.65
   4  -4   9  164.03   64.51
  -8   1   0  459.20   82.66
  -8  -1   0  341.58   71.27
  -8  -1   0  321.87   59.66
  -8   1   0  359.64   92.40
   2   2 -16  520.39   76.42
  -2   2  16  663.61  125.25
  -2  -2  16  504.91  109.19
  -2   2  16  728.24  124.02
  -2  -2  16  581.37  102.82
  -6   1  12  608.00  150.09
  -6  -1  12 1028.85  163.97
  -6  -1  12  826.74  104.67
  -6   1  12  906.77  112.67
   6   1 -12  828.01  128.59
  -8   0   4   58.01   36.46
  -8   0   4   53.07   43.40
  -8   1   2 2197.59  245.64
  -8  -1   2 2269.54  257.51
  -8  -1   2 2532.54  272.83
  -5  -3  11 1202.80  145.70
  -5   3  11  711.80  160.57
  -5   3  11 1005.82  123.99
  -1   5   9 1210.07  139.15
   1   5  -9  890.88  143.88
  -1  -5   9  952.29  151.39
  -1  -5   9  871.96  136.26
   1  -5  -9  982.79  117.31
  -7   3   1  675.21   94.36
  -7  -3   1  745.09  129.10
  -7  -3   1  772.74  111.02
  -7  -3   0  113.72   47.45
  -7   3   0   89.38   39.42
  -7  -3   0  126.38   40.31
   0  -3  15   95.25   34.77
   0   3 -15   65.92   32.51
   0   3  15   74.97   44.28
   0  -3  15  107.81   45.82
   0   3 -15   62.86   30.51
   0   3  15   74.76   42.41
  -5  -3 -10 1421.29  185.00
   5  -3  10 1469.24  241.27
   5   3  10 2023.62  235.50
  -5   3 -10 1919.14  219.04
  -5  -3 -10 1569.55  175.21
   4   5   3  404.44   70.33
   4  -5   3  401.25   67.25
  -4  -5  -3  340.37   48.35
  -4  -5  -3  321.43   55.49
  -4   5  -3  431.88   61.99
  -4  -5  -3  430.65   56.04
  -5   1  14 2331.25  243.61
  -5  -1  14 1910.53  244.18
  -5  -1  14 2017.01  261.70
   5   1 -14 2242.89  247.56
  -5   1  14 2171.92  294.80
  -7  -2  -6 1892.28  251.41
  -7  -2  -6 1684.31  199.41
  -7   2  -6 1805.31  220.34
  -7   3   2 2113.42  228.85
  -7  -3   2 1794.56  212.38
  -7  -3   2 1708.56  219.10
  -5   2  13  745.02  100.35
  -5   2  13  573.24  126.09
   5   2 -13  613.05   99.65
  -8   1  -1  447.06   79.62
  -8  -1  -1  414.48   80.91
  -8  -1  -1  413.34   83.45
   2  -5   8  375.74   65.44
   2  -5   8  317.92   82.41
  -2   5  -8  443.19   58.88
   2  -5   8  369.89   60.43
  -2  -5  -8  323.17   57.96
   2   5   8  390.43   65.24
  -1   3  15  497.54   83.55
   1   3 -15  489.92   64.42
   1   3 -15  465.79   94.49
  -1   3  15  611.53  108.55
  -1  -3  15  835.15  161.22
  -3  -5   7  236.09   48.42
  -3   5   7  174.98   73.01
  -3  -5   7  231.13   47.22
  -6   4   1  618.06   96.48
  -6  -4   1  504.66  103.57
  -6  -4   1  572.96   89.17
  -4   4  10  363.12  127.28
  -4   4  10  659.55  130.19
  -4   4  10  648.52   88.59
  -4  -4  10  726.73  122.42
  -4  -5   4  425.10   57.29
  -4   5   4  459.31  101.22
  -4  -5   4  445.27   61.76
   4   5  -4  516.66   73.06
  -6  -4   0   64.01   33.69
  -6   4   0  171.58   46.68
  -1  -1 -17  671.98  109.47
   1   1  17  845.65  120.59
   1  -1  17  759.76  121.00
   1   1  17  836.17  136.97
   1   1  17  660.45  122.10
   1  -1  17  783.05  153.15
   5  -1  13 1389.95  178.31
   5   1  13 1298.24  184.03
  -5  -1 -13 1185.02  146.06
  -7   3  -1   91.02   42.86
  -7  -3  -1   63.57   36.03
  -7  -3  -1   60.77   43.27
  -5  -2 -12   21.95   29.17
  -5  -2 -12   24.53   26.49
  -5   2 -12   16.37   37.47
  -8   1   3 1054.85  146.36
  -8  -1   3  873.06  134.24
  -8  -1   3  724.01  116.03
  -4   3 -12  615.03   94.15
   4   3  12  547.51  112.68
  -4  -3 -12  465.13   75.09
   4  -3  12  393.69   66.34
   1  -5   9 1118.39  137.60
  -1   5  -9 1659.88  182.28
   1  -5   9 1612.35  179.02
   1   5   9 1788.25  193.00
  -1  -5  -9 1590.02  173.35
  -6   4   2  656.27   91.95
  -6  -4   2  711.47  100.66
   3   0  16  980.11  168.00
   3   0  16 1184.11  166.45
  -6   2  11  527.95  145.67
  -6  -2  11  973.36  152.11
   6   2 -11  358.76   67.61
  -6   2  11  943.84  117.22
  -3  -3  14  960.53  143.06
  -3   3  14  785.86  116.97
   3   3 -14  623.56  113.17
  -3   3  14  647.55  106.40
   3   3 -14  628.81   99.33
  -8   0  -3  379.20   67.29
  -2   4 -12  624.16  101.94
   2  -4  12  508.89   91.45
   2  -4  12  552.07  114.29
  -2  -4 -12  698.81   96.17
  -2   4 -12  556.63   90.92
  -6  -4  -1  321.54   53.07
   6   4   1  199.47   48.63
  -7   3   3  347.54   61.30
  -7  -3   3  188.53   56.07
  -7  -3   3  183.70   47.27
  -6  -1 -11  549.68  102.85
  -6   1 -11  461.49  105.31
   6  -1  11  550.62  134.18
  -2   1  17  585.09  122.46
  -2  -1  17  422.89  100.77
  -2   1  17  481.04  112.27
  -2   1  17  544.57   74.10
  -2  -1  17  476.34   97.26
   2   1 -17  518.56   80.28
  -7   1  -8   33.42   43.31
  -7  -1  -8   68.25   47.68
   0  -4 -13   97.09   37.17
   0  -4  13   91.71   32.04
   0  -4  13   91.13   39.36
   0   4  13  117.52   43.21
   0   4 -13  107.27   34.51
   0   4 -13  112.49   45.13
   3  -4  11 2017.04  255.05
   3   4  11 2139.91  248.22
  -3  -4 -11 1647.88  197.51
  -3   4 -11 1843.06  203.62
  -8   1  -2    5.95   35.80
  -8  -1  -2   22.36   37.01
  -8  -1  -2   19.95   35.24
   7   0 -10   14.67   26.74
  -7   0  10   14.81   38.34
  -7   0  10   16.23   28.11
  -8   0   5 1805.28  211.55
  -4   3  13  301.96   50.60
  -4  -3  13  461.38   72.03
  -4   3  13  124.85   59.76
  -3   2 -15 1273.48  159.26
   3   2  15 1232.14  223.15
  -3  -2 -15 1101.45  141.89
   3   2  15 1192.82  178.25
  -5   4   8 1364.00  203.34
  -5   4   8  706.84  188.42
  -5  -4   8 1559.25  169.95
  -5   4   8 1499.81  169.03
  -7   3  -2  223.76   53.00
  -7  -3  -2  199.89   63.23
  -7  -3  -2  235.97   56.67
  -7  -3  -2  252.72   49.32
  -6  -4   3  876.41  106.68
  -6   4   3 1209.25  147.19
   4   0  15 1707.54  268.50
   4   0  15 1518.79  198.45
  -1   4  13  132.24   42.28
   1   4 -13  116.25   38.99
   1   4 -13   48.85   42.84
   1  -4 -13   76.76   32.98
  -1  -4  13   71.46   40.69
  -1  -4  13   71.86   31.68
   5   4   7  228.80   60.63
  -5   4  -7  238.28   51.07
  -5  -4  -7  257.09   51.47
   5  -4   7  243.48   60.91
  -5  -4  -7  277.67   52.68
  -1  -3 -15 2206.94  257.05
  -1   3 -15 2095.02  271.70
   1   3  15 2793.37  343.63
   1   3  15 2341.50  285.99
  -1   3 -15 2295.31  263.13
   1  -3  15 2491.42  314.82
  -8   1   4  697.74  149.86
  -8   1   4  767.27  112.11
  -8  -1   4  669.93  106.23
  -8  -1   4  685.75  115.61
  -7   2   8  284.53   53.28
  -7   2   8  237.26   86.12
  -7  -2   8  251.23   81.94
  -6  -4  -2  607.04   84.00
   6   4   2  605.53   97.07
  -4  -5  -4 1326.53  146.89
   4   5   4 1385.05  169.18
   4  -5   4 1192.46  195.84
  -4  -5  -4 1408.37  150.24
  -4   5  -4 1446.55  160.50
   6   2  10  165.55   55.55
  -6  -2 -10  275.13   54.14
   6  -2  10  261.99   79.36
  -4  -5   5 1180.70  139.57
  -4  -5   5 1094.74  128.49
  -4   5   5  846.55  139.80
  -6   3   9 1492.14  213.93
  -6  -3   9 1772.61  202.61
  -6   3   9 1921.22  208.25
  -7   3   4  247.26   78.24
  -7   3   4  323.55   60.05
  -7  -3   4  279.35   70.16
   3  -5   7  222.86   54.06
  -3  -5  -7  262.38   45.56
  -3   5  -7  312.88   54.26
   3  -5   7  202.97   74.56
   3   5   7  369.29   78.92
   2   0  17   54.77   43.83
   2   0  17   52.67   42.06
   2   5  -9  815.93  112.01
  -2  -5   9  814.63  166.83
  -2  -5   9  876.26  139.01
   2  -5  -9  852.18  110.93
  -4   0  16  452.90   88.43
   4   0 -16  460.78   68.84
  -4   0  16  503.07   85.40
  -2   3  15  226.17   58.66
  -2  -3  15  186.65   68.26
  -2   3  15  177.75   48.40
   2   3 -15  179.34   44.00
   2   3 -15  177.98   43.33
   3  -1  16   31.00   38.72
   3  -1  16   32.70   37.91
   3   1  16   68.80   46.52
   3   1  16   59.66   40.86
  -2  -2 -16  333.78   64.29
  -2   2 -16  359.71   76.98
   2  -2  16  324.57   91.52
   2   2  16  375.50   78.73
   2   2  16  313.98   63.17
   2   2  16  368.37  107.33
   0  -6   0 2104.34  211.75
   0   6   0 2462.22  250.62
   0  -6   0 2098.69  223.62
   0   6   0 2608.56  259.96
   4   2  14  235.09   67.64
  -4  -2 -14  176.68   38.91
  -4   2 -14  219.38   58.99
  -8   0  -4   33.38   40.83
  -8  -1  -3   -0.98   34.20
  -8   1  -3   -4.34   36.64
  -8  -1  -3    2.77   37.54
  -6   4   4 1372.12  169.11
  -6  -4   4 1156.89  174.42
  -1  -4 -13  276.86   59.06
   1  -4  13  277.31   49.44
   1  -4  13  240.57   77.24
  -1   4 -13  301.72   68.00
  -1   4 -13  256.49   48.84
   0   6   1 1254.05  152.69
   0  -6  -1 1115.58  127.01
   0  -6  -1 1301.89  146.62
   0   6   1 1261.71  143.27
   0  -6   1 1161.36  128.97
   0   6  -1 1233.44  138.40
   0   6  -1 1132.95  130.35
   0  -6   1 1195.79  138.90
  -7  -3  -3  193.73   64.73
  -7  -3  -3  191.71   46.53
  -7   3  -3  166.70   47.57
  -6   0  13   61.51   29.30
   6   0 -13   60.15   30.89
  -6   0  13   70.24   39.15
  -3   4  12 2803.17  287.94
  -3   4  12 2288.28  249.20
  -3  -4  12 2003.43  296.29
  -3   4  12 1420.27  234.13
  -6  -3  -8  422.63   79.63
   6   3   8  501.04   85.45
   6  -3   8  424.39   93.47
  -6  -3  -8  443.58   79.23
   6   4   3  707.56  107.38
  -6  -4  -3  436.07   80.32
  -6  -4  -3  492.19   61.37
   7   1 -10  163.80   50.05
  -7   1  10  205.76   44.91
  -7   1  10  165.74   73.69
  -7  -1  10  137.75   35.50
  -8   1   5  759.64  146.70
  -8  -1   5  847.83  150.06
  -8   1   5  813.88  112.12
   8   1  -5  686.91  131.30
  -8  -1   5  693.06  106.62
  -7   0  -9 1955.25  273.96
  -7  -2  -7 1518.98  190.01
  -7   2  -7 1241.80  169.30
  -7  -2  -7 1534.94  220.87
  -3   0  17 1871.03  264.04
  -3   0  17 2185.19  267.18
   0   5 -10 1924.08  231.45
   0   5  10 1699.40  210.99
   0   5 -10 1503.98  195.72
   0  -5 -10 1803.20  189.98
   0  -5  10 1507.38  191.78
   0  -5  10 1722.01  187.14
  -8   0   6  646.70  100.62
   4   1  15  232.77   65.94
  -4   1 -15  228.07   79.51
   4  -1  15  288.34   90.18
   4   1  15  203.48   59.55
  -3  -5   8 2080.81  226.95
  -3   5   8 1078.59  270.35
  -3  -5   8 2274.76  233.34
  -3   5   8 1481.27  211.63
   0  -6   2  815.28  102.72
   0   6   2  665.51   88.74
   0   6  -2  437.42   99.14
   0  -6   2  775.97   98.24
   0   6  -2  660.04   86.77
   0   6   2  658.24   99.84
   1  -6   0 1056.94  128.60
  -1  -6   0 1188.58  134.68
   1   6   0 1252.45  144.55
   1  -6   0 1209.63  139.98
   1   6   0 1180.80  142.09
  -1  -6   0 1216.83  139.52
  -1   6   0 1091.25  146.54
  -1   6   0 1193.22  137.98
   4   2 -15  103.11   40.37
  -4   2  15   91.75   44.26
  -4   2  15  113.38   39.16
   1   6  -1  466.38   60.17
   1   6  -1  319.17   49.44
   1  -6  -1  434.61   62.14
  -1   6   1  391.37   59.66
  -1   6   1  407.75   61.71
  -1  -6   1  431.69   54.48
  -1  -6   1  388.87   50.85
   1  -6  -1  427.50   59.11
  -7  -3   5 1858.22  200.51
  -7   3   5 2278.93  247.65
  -7   3   5 1602.77  239.66
  -1   6  -1  487.24   63.46
  -1  -6  -1  559.37   86.95
   1  -6   1  609.10   89.74
   1  -6   1  575.03   82.42
  -1  -6  -1  495.18   55.45
   1   6   1  704.19  105.87
  -1   6  -1  774.13   99.13
   1   6   1  727.46   96.12
  -1  -5  10  101.84   37.53
   1  -5 -10  107.94   40.03
  -1  -5  10  112.75   42.63
   1   5 -10  172.03   50.05
  -4  -5  -5 1738.36  195.04
  -4   5  -5 1535.34  169.40
   4   5   5 1297.11  160.26
   4  -5   5 1478.82  232.89
  -3  -2  16 1864.14  252.36
  -3   2  16 1960.10  263.49
   3   2 -16 2157.39  247.30
  -3   2  16 2712.95  299.57
   4  -4  10  740.49  139.60
  -4   4 -10  803.21  106.28
   4   4  10  729.29  129.24
  -4  -4 -10  685.38  105.06
  -2   4  13  843.00  161.11
  -2   4  13  580.87  190.41
   2   4 -13  642.24   99.86
  -2   4  13  840.21  122.57
  -2  -4  13  566.21  141.28
   2   4 -13  510.17  114.96
  -2  -4  13  603.82  102.78
   2   5   9  212.82   61.36
  -2  -5  -9  212.91   49.23
   2  -5   9  233.37   72.47
   2  -5   9  252.32   65.76
  -2   5  -9  211.62   44.61
   2   1  17  487.88  121.78
   2  -1  17  438.64   95.51
   2   1  17  553.85  104.52
   2  -1  17  432.39   77.45
   0   0  18 2608.19  275.37
   0   0  18 2647.86  311.08
   0   0  18 2523.59  296.53
  -5   0  15   10.20   27.16
   5   0 -15    8.73   30.21
  -5   0  15    8.38   32.05
  -4  -5   6  548.11  100.47
  -4   5   6  315.98   79.19
  -4  -5   6  565.17   86.72
  -4   5   6  262.54   97.51
   0  -2  17  375.88   75.36
   0   2 -17  372.92   72.86
   0   2  17  504.80   67.15
   0   2  17  554.33  119.78
   0  -2  17  376.07   77.85
   0   2  17  434.41   95.57
   0  -2  17  508.70   99.27
  -6   0 -12 1909.08  267.55
   1   6  -2  393.12   55.80
   1   6  -2  417.44   55.21
  -1   6   2  394.12   59.74
   1  -6  -2  336.15   53.27
  -1   6   2  405.45   52.48
  -1  -6   2  344.99   50.03
  -1  -6   2  302.20   47.45
  -6   4   5 1751.46  200.05
  -6  -4   5 1792.62  206.79
  -6   4   5 1286.80  187.04
   4   1 -16 1128.07  158.63
  -4   1  16 1152.80  177.56
  -4  -1  16 1432.08  206.58
  -4  -1  16 1246.33  174.15
  -4   1  16 1270.09  154.77
  -1   0  18 1111.04  190.57
  -1   0  18  953.29  151.00
  -1   0  18  820.72  122.98
  -1   2  17  220.30   66.18
  -1  -2  17  376.09   77.27
  -1  -2  17  475.38  107.53
  -1   2  17  175.86   51.09
   1   2 -17  193.38   52.28
   3  -3  14  533.33  114.73
   3   3  14  605.49  122.05
  -3   3 -14  595.95   91.10
  -3  -3 -14  659.76   99.81
  -5   3  12 1037.97  201.22
  -5  -3  12 1917.56  256.04
  -5   3  12 2261.92  238.51
   0   6  -3  592.06   80.93
   0   6  -3  515.74   73.10
   0  -6   3  741.24  104.69
   0   6   3  569.19   83.34
   0  -6   3  796.43  102.96
   1  -6   2  164.90   49.33
  -1   6  -2  275.47   54.89
   1  -6   2  168.58   45.08
   1   6   2  265.19   56.97
  -1   6  -2  242.83   61.11
   1   6   2  181.76   69.34
  -8   1  -4   34.34   41.18
  -8  -1  -4   60.49   38.66
  -8  -1  -4   50.96   43.70
   5   0  14 1302.31  165.80
  -4   4  11 1241.28  187.20
  -4   4  11 1343.34  160.40
  -4  -4  11 1417.76  162.82
  -4   4  11  637.87  165.97
  -7   3  -4    2.14   32.85
  -7  -3  -4    1.44   26.98
  -7  -3  -4   -1.43   34.91
   1  -5  10 1568.81  194.82
  -1  -5 -10 1648.22  183.53
  -1   5 -10 1573.58  200.22
   1   5  10 1403.98  167.85
  -1   5 -10 1387.25  162.43
   1  -5  10 1228.43  160.75
  -5  -3 -11 1356.27  162.81
   5   3  11  842.68  125.26
   5  -3  11 1226.07  207.67
  -5   3 -11  997.29  127.70
  -6   1  13  499.77   57.84
   6   1 -13  468.56   73.86
  -6  -1  13  419.96   98.00
  -6   1  13  423.11  104.19
  -6  -1  13  427.45   71.97
  -5   4   9   98.91   49.43
  -5   4   9  105.71   39.86
  -5   4   9   47.30   42.77
  -5  -4   9  250.09   55.22
  -6  -4  -4  663.49   94.53
  -6  -4  -4  525.99   96.25
   6   4   4  625.83  100.75
  -8   0  -5   76.23   46.63
  -5   4  -8   97.95   40.49
   5   4   8  104.72   50.41
  -5  -4  -8  100.08   40.64
   5  -4   8   96.12   42.33
  -5  -4  -8   91.70   35.98
  -7  -2   9  245.54   69.46
  -7   2   9  221.28   68.49
  -7   2   9  254.41   57.02
  -7   1  -9  712.72  126.40
  -7  -1  -9  692.87  136.52
  -8  -2   1   95.87   45.08
  -8   2   1  152.25   49.55
  -8  -2   1   97.01   45.69
  -3   1  17 1011.80  147.84
  -3   1  17 1002.03  169.08
  -3  -1  17  936.95  143.67
   3   1 -17  872.01  141.59
  -3  -1  17 1032.50  195.12
  -8   1   6 1923.55  226.92
  -8  -1   6 1640.10  202.89
  -8   1   6 1492.15  243.72
   8   1  -6 1519.57  212.22
  -8  -1   6 1658.44  242.56
   2  -3  15  314.13   98.16
   2   3  15  388.75   89.86
  -2   3 -15  334.31   70.41
  -2  -3 -15  348.59   73.50
  -8   2   0  105.24   44.63
  -8  -2   0  135.56   51.76
  -8  -2   0  126.75   44.11
  -1   6   3  813.30  120.52
  -1  -6   3  855.36  110.78
  -1  -6   3  811.49  105.19
   1   6  -3  659.68  114.92
   1   6  -3  825.39  109.38
  -1   6   3  779.75  102.72
   6   2 -12   84.08   36.96
  -6  -2  12  149.16   51.17
  -6   2  12   94.29   39.88
  -6   2  12   73.01   43.11
  -8   2   2  281.99   68.41
  -8  -2   2  344.83   79.10
  -8   2   2  205.99   86.53
  -8  -2   2  379.20   88.87
   7   0 -11  250.63   66.29
  -7   0  11  180.32   65.05
  -7   0  11  250.95   57.69
   3  -5   8  440.70   79.34
  -3  -5  -8  402.09   68.33
   3   5   8  427.97   98.36
  -3   5  -8  346.87   67.66
   1  -6   3 2065.19  234.97
   1  -6   3 2067.07  231.92
   1   6   3  797.62  119.19
  -1   6  -3 1777.59  199.67
   1   6   3 1891.05  216.95
  -8   0   7 1387.92  185.42
  -7   3   6   37.35   36.85
  -7   3   6   28.87   40.19
  -7  -3   6   73.98   37.69
  -5   2  14    4.69   28.17
  -5   2  14    1.61   28.30
   5   2 -14  -16.07   23.85
  -8  -2  -1  230.46   69.22
  -8  -2  -1  277.14   75.51
  -8   2  -1  201.49   59.35
  -6   3  10  400.57  127.41
  -6   3  10  650.91   94.35
  -6  -3  10  692.74  133.78
   0   6  -4 1646.80  192.78
   0  -6   4 1563.39  175.69
   0   6   4 1934.10  243.35
   0  -6   4 1565.74  177.37
   0   6   4 1991.95  217.05
   1   2  17  855.50  145.72
   1   2  17  900.28  130.93
   1   2  17  722.84  148.12
   1  -2  17  879.88  162.50
   1   0  18  239.13   65.28
   1   0  18  211.61   67.49
   1   0  18  231.61   63.45
  -4   3 -13    7.46   34.20
   4  -3  13   72.54   50.28
  -4  -3 -13   73.05   33.93
  -5  -2 -13   20.10   28.76
  -5   2 -13   10.31   37.15
   0  -1  18  760.42  156.88
   0   1  18  531.11   81.92
   0   1  18  550.95  116.92
   0   1  18  516.22  103.86
   0  -1  18  644.82  109.35
   0  -1  18  578.82  103.89
  -5  -1  15 1489.07  194.83
  -5   1  15 1812.21  206.06
  -5   1  15 1425.49  224.98
  -5  -1  15 1441.16  224.35
   5   1 -15 1661.46  202.23
  -8   2   3  214.28   75.41
  -8  -2   3  386.29   81.64
  -8   2   3  308.38   67.91
  -8  -2   3  436.06   86.93
   6  -1  12  838.72  148.08
  -6  -1 -12  764.62  118.12
  -2   4 -13   68.57   33.46
   2  -4  13   76.53   41.15
  -2  -4 -13  104.39   41.73
   3   4  12 1355.69  197.34
  -3  -4 -12 1035.33  138.82
  -3   4 -12 1297.57  163.17
   3  -4  12 1035.71  147.57
  -1   1  18   80.45   41.42
  -1   1  18   64.80   30.32
  -1   1  18   68.12   44.65
  -1  -1  18  124.68   53.26
  -1  -1  18  138.03   51.34
  -1  -1  18  117.40   40.26
  -2  -5  10 1404.30  170.99
  -2  -5  10 1663.67  218.56
   2  -5 -10 1577.86  204.15
  -4  -5  -6 1500.97  168.57
  -4   5  -6 1261.10  153.70
   4  -5   6 1448.69  193.28
   4   5   6 1050.07  144.68
  -6  -4   6  653.16   89.63
  -6   4   6  414.55  113.19
  -6   4   6  663.36   92.85
   5   1  14  893.21  135.19
   5  -1  14  861.53  162.79
  -5   1 -14  970.73  149.48
  -5  -5   1  449.72   72.28
  -5   5   1  596.10   87.92
  -5  -5   1  424.12   83.98
   5   5  -1  563.76   96.42
  -5   5   0  937.85  121.01
  -5  -5   0  705.19   93.88
  -5  -5   0  670.48   92.95
   5   5   0  829.15  118.20
  -2   6   0   36.57   29.83
  -2   6   0   21.46   32.42
   2   6   0   22.61   37.53
  -2  -6   0   38.09   31.58
   2  -6   0   32.75   37.82
  -2  -6   0   38.90   33.91
   2  -6   0   37.36   33.52
   2   6   0   33.35   32.45
  -2   0  18   96.86   38.16
  -2   0  18  104.65   49.19
  -2   0  18   95.51   53.55
   0  -3  16   64.87   31.56
   0   3 -16   51.53   32.71
   0   3  16   54.34   46.21
   0   3  16   53.49   37.33
   0  -3  16   64.16   40.01
   0   3 -16   58.67   35.20
  -2  -6   1  110.54   43.35
  -2  -6   1  106.48   38.76
   2  -6  -1  114.35   45.07
   2   6  -1   40.75   65.17
   2  -6  -1  112.14   44.34
   2   6  -1  112.75   41.62
  -2   6   1  108.53   36.64
  -2   6   1   86.66   37.01
   6   2  11  833.85  131.19
  -6  -2 -11  752.32  112.51
   6  -2  11  798.87  136.26
  -2  -2  17 1632.97  222.41
  -2   2  17 1924.65  258.29
  -2   2  17 1874.98  233.96
   2   2 -17 1697.85  217.97
  -2  -2  17 1642.65  263.81
  -7  -2  -8 3170.66  379.09
  -7   2  -8 3721.81  568.25
  -3   3  15 2218.04  262.55
   3   3 -15 1628.36  195.07
  -3   3  15 1677.96  250.92
  -3  -3  15 1510.92  231.62
   3   3 -15 1456.83  206.09
  -8  -1  -5  412.11   87.29
  -8  -1  -5  445.17   97.34
  -8   1  -5  528.68   90.75
  -1  -6   4  763.79   98.55
  -1   6   4  739.21   96.40
  -1  -6   4  729.01  100.24
  -1   6   4  381.45   80.55
   1   6  -4  781.42  101.88
   2  -6   1  303.97   65.20
   2  -6   1  259.64   59.32
   2   6   1  217.76   98.55
   2   6   1  273.87   59.63
  -2   6  -1  247.57   55.72
  -2   6  -1  230.44   54.16
  -4  -5   7  148.97   44.68
  -4   5   7  153.01   59.40
  -4  -5   7  143.42   42.58
  -4   5   7  107.46   61.11
  -3   5   9  335.88   88.07
  -3  -5   9  405.52   75.24
  -3  -5   9  323.22   87.52
  -3   5   9  183.80   98.90
  -1   3  16 1231.79  183.21
  -1   3  16 1516.97  214.39
  -1  -3  16 1245.94  186.80
   1   3 -16 1391.57  173.04
   1   3 -16 1046.04  163.82
  -5  -5   2  293.06   57.28
   5   5  -2  202.00   54.74
  -8  -2  -2   -0.60   34.05
  -8  -2  -2    5.87   31.27
  -8   2  -2   10.41   40.13
  -7  -3  -5  186.67   47.13
  -7  -3  -5  168.35   59.97
  -7   3  -5  155.63   53.39
  -5  -5  -1 1087.56  131.26
  -5  -5  -1 1111.76  133.76
   5   5   1  932.37  129.83
  -5   5  -1  994.07  127.31
   0  -4 -14   35.71   35.36
   0  -4  14   30.47   26.33
   0   4 -14   18.68   28.63
   0   4  14   14.16   36.51
   0  -4  14   39.30   37.60
   0   4 -14   13.03   23.60
   6   3   9  154.25   59.01
  -6   3  -9  155.49   53.23
  -6  -3  -9  150.50   44.65
   6  -3   9  135.23   54.27
  -6  -3  -9  134.66   45.59
  -4   3  14  751.43  152.02
  -4  -3  14 1031.79  151.24
  -4   3  14 1060.43  139.63
  -6  -4  -5 1507.18  176.99
  -6   4  -5 1364.38  164.49
   6   4   5 1364.77  189.69
  -6  -4  -5 1539.63  186.54
  -1  -6  -4 1317.82  152.32
   1  -6   4 1170.49  170.45
   1   6   4 1138.63  160.91
  -1   6  -4 1072.09  133.03
   1   6   4 1200.64  150.68
   1  -6   4 1183.62  146.76
  -2   6   2  180.70   45.90
   2  -6  -2  179.66   55.83
  -2  -6   2  175.06   49.94
   2   6  -2   43.47   32.84
  -2  -6   2  210.67   49.02
  -2   6   2  179.12   52.29
   2   6  -2  190.68   49.92
   1   4 -14  725.99  111.09
   1   4 -14  689.56  111.22
  -1  -4  14  721.27  111.10
  -1  -4  14  723.18  147.37
  -1   4  14  854.09  126.82
  -8   2   4  427.66  104.12
  -8  -2   4  335.12   78.56
  -8  -2   4  322.49   72.11
  -8   2   4  522.84   87.48
   7   1 -11   11.07   25.85
  -7   1  11   11.27   37.78
  -7   1  11   14.60   30.91
  -7  -1  11   10.00   27.42
  -2   6  -2 1430.21  186.73
  -2   6  -2 1664.75  186.80
   2  -6   2 1892.04  213.02
   2   6   2 1254.97  232.51
   2  -6   2 1716.44  207.03
   2   6   2 1618.31  193.77
  -7   0 -10  998.39  171.32
  -8  -1   7  641.08   97.10
  -8   1   7  660.03  117.03
  -8  -1   7  805.91  127.09
   8   1  -7  501.36   93.63
  -8   1   7  701.12  105.19
  -8   0  -6    4.18   39.30
  -5  -5   3    8.79   29.82
   5   5  -3    2.78   28.54
  -5   5   3   -1.26   25.83
  -5   5  -2  635.01   93.21
  -5  -5  -2  683.59   92.78
   5   5   2  651.95  102.55
  -5  -5  -2  734.24   99.15
   0  -5  11  262.12   61.15
   0   5 -11  507.65   82.72
   0   5 -11  570.29  106.94
   0  -5 -11  328.29   64.57
   0  -5  11  319.70   82.67
   0   5  11  592.51   92.90
   3   0  17   12.25   45.94
   3   0  17   15.72   40.29
   1   1  18  736.93  113.72
   1   1  18  633.37  121.12
   1  -1  18  671.44   94.53
   1  -1  18  693.35  112.15
   1   1  18  806.42  130.55
   0   6  -5  399.76   90.54
   0   6   5  478.43   84.99
   0  -6   5  518.96   76.66
   0   6   5  338.14  130.52
   0  -6  -5  511.94   77.91
   0  -6   5  550.27   82.13
   2  -5  10   29.72   34.68
  -2  -5 -10   22.57   31.74
   2  -5  10   16.29   38.33
   2   5  10   33.21   50.22
  -2   5 -10   26.72   31.52
  -2  -6   3   32.23   33.29
   2  -6  -3   39.11   38.60
  -2   6   3   26.88   31.82
  -2   6   3   30.63   26.57
  -2  -6   3   30.15   38.30
   2   6  -3   15.14   29.92
  -3   2 -16  148.03   51.27
  -3  -2 -16  155.52   42.78
   3   2  16  169.60   58.32
   3  -2  16  153.28   61.30
   3   2  16  159.03   69.07
  -3   4  13   44.48   33.62
  -3   4  13   39.14   29.49
  -3  -4  13   47.69   38.84
  -7   3   7  393.74  108.75
  -7   3   7  539.00   84.69
  -7  -3   7  343.04   78.63
   4   0  16  552.30   96.79
   4   0  16  561.18  130.98
  -1  -5  11  180.71   50.51
   1  -5 -11  220.17   52.37
  -1  -5  11  223.55   67.39
   1   5 -11   97.48   38.09
  -8   2  -3  569.94   99.31
  -8  -2  -3  470.80   88.05
  -8  -2  -3  550.85  114.36
  -1   3 -16  953.64  130.95
   1  -3  16  966.89  130.77
   1   3  16 1010.36  206.15
  -1  -3 -16 1188.97  159.96
  -1   3 -16  950.17  140.37
   1   3  16 1045.45  145.68
   2   1 -18  560.23  100.21
  -2   1  18  669.78  122.19
  -2   1  18  643.28  121.89
  -2  -1  18  532.74  123.28
  -2   1  18  582.08   92.62
  -2  -1  18  644.22  121.88
  -6   0  14  455.36  113.68
   6   0 -14  532.20   94.28
  -6   0  14  558.47   83.63
   1  -4  14  445.67   75.06
   1   4  14  662.16  122.11
  -1  -4 -14  542.95   91.10
   1  -4  14  459.90   83.66
  -1   4 -14  562.76   89.38
  -1   4 -14  625.26  111.85
   4  -4  11  385.61   78.54
  -4  -4 -11  477.42   79.53
   4   4  11  508.45   94.60
  -4   4 -11  453.62   75.56
  -8   0   8 1705.60  205.50
  -8   0   8 1493.17  210.64
  -1  -6   5  531.30   81.48
   1   6  -5  557.08   79.04
  -1   6   5  610.92   85.04
  -1  -6   5  442.20   92.17
  -1   6   5  463.52  107.73
  -5   4  10  245.70   80.07
  -5   4  10  190.65   76.96
  -5   4  10  273.52   56.20
  -5  -4  10  308.93   69.69
   2   6   3   96.33   39.35
   2   6   3   84.25   47.32
  -2  -6  -3  112.70   37.25
   2  -6   3  104.27   49.81
   2  -6   3  146.63   49.27
  -2   6  -3  111.10   39.14
  -7  -2  10  426.35   84.56
  -7   2  10  557.46   84.09
   7   2 -10  324.67   78.22
  -7   2  10  374.86  117.65
  -8   2   5  969.13  178.55
  -8  -2   5  888.84  127.76
  -8   2   5 1118.61  149.25
  -8  -2   5 1075.28  160.39
   5   4   9   31.04   45.28
   5  -4   9   11.41   39.10
  -5   4  -9   32.89   37.26
  -5  -4  -9   20.86   33.17
  -6   4   7  419.64  143.33
  -6  -4   7  573.69   81.83
  -6   4   7  629.17   94.96
  -5  -5   4  556.52  101.32
  -5  -5   4  539.14   79.15
  -5   5   4  548.23  112.02
  -4   2 -15  233.36   71.90
   4  -2  15  295.04   96.52
  -4  -2 -15  353.79   73.87
   4   2  15  229.06   70.77
   5   5   3 3589.52  548.23
   5  -5   3 3028.39  360.11
  -5   5  -3 3548.17  537.48
  -5  -5  -3 3084.94  319.56
  -5  -5  -3 3797.58  564.16
  -2  -3  16  170.52   67.84
   2   3 -16  135.43   42.97
  -2   3  16  128.09   41.08
   2   3 -16  118.96   44.08
  -2   3  16  155.16   52.86
  -1   6  -5  167.16   45.60
   1   6   5  187.26   63.14
   1  -6   5   71.87   40.13
  -1  -6  -5   67.52   32.96
   1  -6   5   60.87   39.20
  -1   5 -11  861.08  128.69
   1   5  11  879.17  133.96
   1  -5  11  573.18   99.84
  -1   5 -11  799.66  105.69
   1  -5  11  684.58  114.32
  -1  -5 -11  768.47   98.47
   3   5   9  382.50   84.43
   3  -5   9  350.11  108.36
  -3   5  -9  324.16   64.19
  -3  -5  -9  414.10   77.61
  -4   4  12  218.11   99.52
  -4   4  12  480.79   76.61
  -4  -4  12  418.94  111.63
   4   5   7  110.29   53.66
   4  -5   7  135.70   52.75
  -4   5  -7  115.52   41.14
  -4  -5  -7  141.09   41.45
  -4   0  17   60.99   35.27
  -4   0  17   55.43   37.24
  -7   1 -10  172.83   58.98
  -7  -1 -10  169.12   58.88
  -8   1  -6  531.59   96.41
  -8  -1  -6  438.62  105.01
  -7   3  -6  482.03   98.06
  -7  -3  -6  493.49   81.26
  -2  -6   4  352.39   73.16
  -2   6   4  333.94   84.44
  -2   6   4  385.37   67.39
   2   6  -4  127.42   44.34
  -2  -6   4  413.11   79.28
  -2   4  14 1500.83  182.92
  -2  -4  14  940.12  136.59
  -2   4  14  991.33  188.66
   2   4 -14 1089.33  153.26
  -2  -4  14 1087.68  166.23
   2   4 -14  830.32  166.75
  -5  -3  13  289.31   83.15
  -5   3  13  306.48   63.81
  -5   3  13  125.72   59.63
  -6  -4  -6  217.56   61.50
   6   4   6  305.85   76.30
  -6  -4  -6  242.64   55.98
  -6   4  -6  296.07   65.23
   6  -4   6  201.53   55.23
  -2   2 -17  482.48  100.59
   2   2  17  439.29  124.03
  -2  -2 -17  368.09   76.90
   2  -2  17  397.50  106.07
   2   2  17  459.71   89.42
   3   1  17  136.33   73.44
   3  -1  17  112.77   49.52
   3   1  17  152.59   57.02
   3  -1  17  102.61   53.52
   2   0  18 1567.09  205.56
   2   0  18 1658.49  259.10
  -4   5   8  190.96   86.47
  -4  -5   8  428.54   78.97
  -4   5   8  462.27   72.02
  -4   5   8  384.64  100.00
  -4  -5   8  529.52   83.10
   5   3  12 1425.71  189.48
  -5   3 -12 1761.93  212.45
   5  -3  12 1846.76  262.22
  -5  -3 -12 1846.53  228.19
  -6   0 -13  731.66  123.68
  -4  -2  16    6.36   32.95
  -4   2  16    6.34   32.24
  -4   2  16    5.48   29.69
   4   2 -16    3.06   23.61
  -7   0  12  450.87   69.83
  -7   0  12  465.52   92.48
   7   0 -12  367.26   84.98
  -6   3  11  918.18  120.80
  -6  -3  11 1108.53  144.57
  -6   3  11  731.11  160.52
  -8   2  -4  144.85   52.00
  -8  -2  -4  127.63   43.70
  -8  -2  -4  137.85   55.73
  -4   1 -16 1036.55  166.80
   4   1  16 1026.32  151.15
   4  -1  16 1178.93  199.39
   4   1  16  903.18  139.69
   0  -6  -6  442.18   69.12
   0   6  -6  238.66   69.16
   0  -6   6  435.04   70.11
   0  -6   6  349.91   64.20
   0   6   6  306.98   65.83
   2  -6   4  338.95  105.15
  -2  -6  -4  435.87   65.20
   2  -6   4  362.39   71.38
   2   6   4  335.88  153.53
  -2   6  -4  559.70   82.99
  -6   1  14 1485.99  179.04
   6   1 -14 1343.61  174.48
  -6   1  14 1358.56  218.80
  -6  -1  14 1102.66  153.09
  -6   2  13  267.01   88.46
   6   2 -13  295.50   72.64
  -6   2  13  366.29   67.93
  -8  -1   8  976.26  183.91
  -8  -1   8  886.49  130.64
   8   1  -8  659.17  111.72
  -8   1   8  792.28  113.43
  -8   1   8  710.81  151.61
  -5   0  16    3.29   32.15
  -5   0  16    0.33   34.63
  -3   0  18  154.63   59.48
  -3   0  18  113.28   51.50
  -5  -5   5  379.82   68.82
  -5   5   5  304.54   83.52
  -5  -5   5  321.03   69.84
  -7   2  -9 1637.83  215.85
  -7  -2  -9 1279.81  204.07
  -2  -5  11  603.24  101.99
  -2  -5  11  821.30  126.94
  -8   0  -7  163.36   58.30
  -5   5  -4 1071.15  157.28
   5   5   4 1085.67  174.24
  -5  -5  -4 1251.55  171.84
   5  -5   4 1248.35  181.04
  -5  -5  -4 1174.60  186.92
  -3   5  10  266.52   63.81
  -3   5  10  177.31   75.22
  -3   5  10  103.38   82.90
  -3  -5  10  394.23   88.31
  -3  -5  10  405.14   70.61
   3   2 -17  562.65  111.31
  -3   2  17  996.86  140.62
  -3  -2  17  904.41  172.77
  -3   2  17  817.96  143.42
  -3   3 -15  112.41   44.86
   3  -3  15   79.74   45.16
   3   3  15  134.91   59.17
  -3  -3 -15  115.94   40.65
  -8   2   6  449.32   93.32
  -8  -2   6  621.96  104.29
  -8   2   6  567.68   91.90
   5   0  15   -2.69   38.89
   5   0  15   -0.50   38.84
  -1  -6   6  550.84   92.18
   1   6  -6  559.85   80.26
  -1  -6   6  532.03   83.11
   1  -6  -6  578.75   86.39
  -1   6   6  633.32   88.63
  -7   3   8  731.18  146.81
  -7  -3   8  885.10  167.01
  -7   3   8 1012.71  150.40
  -4  -1  17  819.92  155.45
   4   1 -17  730.46  110.24
  -4   1  17  702.47  136.96
  -4   1  17  845.38  140.45
  -4  -1  17  740.94  115.46
   6   3  10  224.40   71.56
  -6  -3 -10  212.31   62.45
   6  -3  10  184.02   75.61
  -6  -3 -10  205.13   57.14
  -6   3 -10  215.45   62.97
  -2   6   5  183.88   67.95
  -2  -6   5  225.76   54.74
   2   6  -5   79.65   38.61
  -2   6   5  207.99   53.31
  -2  -6   5  171.47   62.87
  -3   6   0  863.98  125.48
   3   6   0  668.34  111.30
  -3   6   0  644.06  119.33
   3  -6   0  899.22  138.25
   3   6   0  812.17  132.32
  -3  -6   0  731.06  102.47
   3  -6   0  663.29  111.06
  -3   6   1  632.08   95.55
   3  -6  -1  477.36   96.13
  -3  -6   1  577.56   82.75
  -3   6   1  481.77  117.75
  -3  -6   1  479.08   81.57
   3   6  -1  678.03  108.48
   3   6  -1  593.76  102.42
   3  -6  -1  505.06   95.06
   1  -6   6  217.95   58.78
   1   6   6  213.35   59.67
  -1   6  -6  165.58   46.72
   1  -6   6  231.24   57.50
  -1  -6  -6  223.97   55.88
   2  -1  18 1609.34  239.96
   2  -1  18 1615.26  228.26
   2   1  18 1500.17  241.76
   2   1  18 1839.99  265.51
  -3   4 -13  776.12  122.88
  -3  -4 -13  727.56  110.90
   3   4  13  882.00  140.49
   3  -4  13  611.41  136.26
   0   2  18  629.25  118.26
   0   2  18  548.04  125.56
   0  -2  18  422.27   84.86
   0  -2  18  342.71   79.34
   0   2  18  576.25   95.83
   0  -2  18  541.73   89.65
   0  -2  18  346.98   92.67
  -5   2  15   63.29   35.71
  -5   2  15  101.62   43.39
   3  -6   1  513.64  100.02
   3   6   1  466.73   89.39
   3   6   1  529.64   89.59
  -3   6  -1  598.16   86.67
   3  -6   1  728.72  108.22
   6   1  13  495.15   97.49
   6  -1  13  515.36  104.22
  -6   2 -12  871.13  147.17
  -6  -2 -12  616.18   96.88
   6   2  12  857.65  148.59
  -8   0   9   28.75   33.02
  -8   0   9   26.99   42.22
  -6   4   8  187.79   52.80
  -6   4   8   83.54   62.37
  -6  -4   8  199.92   53.29
  -6   4   8  137.38   62.06
  -1  -2  18  749.06  148.21
  -1   2  18  747.15  137.56
   1   2 -18  431.56   81.05
  -1   2  18  518.19  108.97
  -1  -2  18  687.60  119.55
  -7   1  12   23.13   38.04
  -7   1  12   30.46   31.87
   7   1 -12   25.26   29.06
  -7  -1  12   30.43   42.53
  -2   3 -16  960.88  151.49
   2   3  16 1111.55  172.49
  -2  -3 -16 1083.69  167.27
  -4  -3 -14  743.60   90.68
   4  -3  14  701.13  148.40
  -4   3 -14  759.29  128.17
  -3   6   2  127.01   43.43
   3  -6  -2   43.42   38.51
  -3  -6   2   55.42   36.66
   3   6  -2  159.77   63.53
  -3   6   2   93.79   42.95
  -3  -6   2   54.36   33.27
  -5  -2 -14  143.71   48.96
  -5   2 -14   93.64   48.85
   5   2  14   62.19   50.34
  -2  -4 -14  361.67   69.57
   2  -4  14  291.03   77.03
  -2   4 -14  369.86   71.31
   0   0  19 1465.79  220.68
   0   0  19 1626.78  283.76
   0   0  19 1372.96  205.27
  -1   0  19   55.57   39.25
  -1   0  19   64.21   39.85
  -1   0  19   62.97   30.73
   2  -6   5 1111.96  162.93
  -2   6  -5 1379.79  185.47
  -2  -6  -5 1292.80  170.43
   2   6   5  644.76  230.25
   2  -6   5 1396.68  191.03
  -7   0 -11  996.68  168.04
  -8  -2  -5   30.96   33.87
  -8   2  -5   49.20   41.34
  -8  -2  -5   34.08   39.30
  -5  -1  16 1319.82  218.04
  -5   1  16 1718.55  233.83
  -5   1  16 1048.16  202.95
   5   1 -16 1559.85  221.47
   3   1 -18  510.69   90.42
  -3  -1  18  501.08  120.17
  -3   1  18  698.84  121.88
  -3  -1  18  495.85   97.27
  -3   1  18  604.35  105.98
   3   6   2  828.17  141.62
   3  -6   2  529.14   92.77
   3  -6   2  643.59   97.23
  -3  -6  -2  713.28   93.87
  -3   6  -2  896.56  130.69
   3   6   2  766.05  131.54
  -7  -3  -7  307.95   52.41
   7   3   7  274.78   74.16
  -8   1  -7  192.61   68.47
  -8  -1  -7  324.16   78.57
   2  -5  11  541.46  104.21
   2  -5  11  451.24   87.90
  -2  -5 -11  424.15   70.24
   2   5  11  559.39  120.63
  -2   5 -11  503.76   78.62
   0  -5 -12  121.68   42.58
   0  -5  12  114.48   50.77
   0  -5  12  102.12   36.08
   0   5 -12   48.02   29.97
   0   5 -12   60.78   36.01
  -6   4  -7  780.42  125.22
   6  -4   7  672.89  130.08
  -6  -4  -7  811.95  127.17
   6   4   7  850.33  147.83
  -6  -4  -7  654.81  102.77
  -4  -5  -8  922.92  132.63
   4  -5   8  798.44  147.26
  -4   5  -8  838.31  124.05
   4   5   8  770.63  138.31
  -5  -5   6   22.14   32.21
  -5   5   6   41.66   40.86
  -5   5   6   22.23   32.48
  -5   5   6   32.18   29.55
   5   1  15 1413.01  210.54
  -5   1 -15 1637.78  256.02
   5  -1  15 1533.18  238.05
   5  -5   5 1723.17  242.56
  -5  -5  -5 2033.10  124.59
   5   5   5 1277.80  202.27
  -5   5  -5 1284.78  178.07
  -3  -6   3  167.66   48.46
  -3  -6   3  207.85   53.96
   3  -6  -3  143.54   57.00
  -3   6   3  107.94   52.50
  -3   6   3  145.20   46.12
  -5  -4  11 1484.70  245.18
  -5   4  11 1580.72  253.14
  -5   4  11 1003.15  234.78
  -5   4  11 1669.43  224.00
  -7   2  11  908.83  133.36
  -7  -2  11  996.45  160.49
  -7   2  11  725.79  145.55
  -4   3  15  185.04   82.15
  -4  -3  15  319.79   67.94
  -4   3  15  308.57   59.15
  -7  -4   1 1276.13  173.05
  -7   4   1 1229.16  181.03
   0   6   7  534.98   83.09
   0  -6   7  375.24   64.80
   0  -6  -7  428.56   68.82
   0  -6   7  395.75   70.47
   0   6  -7  347.12   83.29
  -7   4   0 1337.83  185.77
  -7  -4   0 1238.98  169.25
   0  -4  15  398.04   70.31
   0  -4 -15  439.66   77.48
   0   4 -15  370.77   82.43
   0  -4  15  483.56   91.37
   0   4 -15  323.98   71.26
   0   4  15  346.96   72.46
   1   5 -12 1501.02  213.13
  -1  -5  12 1481.65  247.25
   1  -5 -12 1556.47  211.90
   1   5 -12  147.06   50.26
  -1  -5  12 1609.00  242.14
  -5   4 -10  232.83   61.65
   5  -4  10  269.94   73.90
   5   4  10  195.59   64.67
  -5  -4 -10  232.99   60.65
  -8   2   7   29.11   38.48
  -8  -2   7   -6.54   40.05
  -8   2   7   51.51   39.36
  -3  -3  16  114.72   60.35
  -3   3  16  155.39   54.00
  -3   3  16  223.75   63.45
   3   3 -16  157.05   54.44
   3   3 -16  175.20   48.68
  -4   5   9   86.77   76.39
  -4   5   9  140.76   57.93
  -4  -5   9  281.21   65.47
  -4   5   9  162.85   47.47
  -4  -5   9  190.70   60.77
  -7   4   2  778.00  129.43
  -7  -4   2  651.29   94.75
   1   4 -15 1189.45  183.46
  -1  -4  15 1369.31  250.90
  -1   4  15 1472.47  219.05
   1   4 -15 1351.37  201.38
  -1  -4  15 1439.47  204.39
  -3   5 -10  159.74   49.42
   3   5  10  177.17   65.26
  -3  -5 -10  135.96   44.34
   3  -5  10  132.21   55.96
   1  -2  18   14.48   41.15
   1   2  18   48.64   33.65
   1   2  18   36.95   39.19
   1   2  18   40.34   38.39
  -7  -4  -1 1506.42  255.55
  -7  -4  -1 1442.23  204.64
  -7   4  -1 1393.63  203.36
   0  -3  17  477.15   89.27
   0   3  17  651.81  118.44
   0   3  17  548.84  137.11
   0   3 -17  583.65  100.71
   0   3 -17  512.15   83.18
  -4  -4 -12   48.60   32.31
   4   4  12   36.20   48.94
  -4   4 -12   42.91   34.68
   4  -4  12   55.38   44.16
  -2   6   6  336.74   64.08
  -2   6   6  194.44  117.44
  -2  -6   6  423.57   76.66
   2  -6  -6  390.86   69.08
  -2  -6   6  460.61   75.28
   2   6  -6  102.13   39.71
   1  -6  -7  803.81  119.34
   1   6  -7  725.65  135.54
  -1  -6   7  749.60  126.04
  -1   6   7  799.84  118.56
  -1  -6   7  735.15   75.69
   8   1  -9  916.89  145.46
  -8   1   9 1182.53  169.97
  -8   1   9  912.96  205.67
   3   6   3  485.14  119.31
   3  -6   3  493.02   87.66
   3  -6   3  565.66   89.12
  -3   6  -3  587.78   85.80
   3   6   3  579.84  102.70
  -3  -6  -3  646.50   87.16
  -3  -4  14 1068.07  212.86
  -3   4  14  792.66  160.60
  -3   4  14 1281.36  189.73
  -1   3  17  654.91  122.73
  -1  -3  17  539.92   85.58
   1   3 -17  617.15   96.14
   1   3 -17  492.11  102.06
  -1   3  17  530.45   99.54
   1   0  19 1144.96  197.27
   1   0  19 1400.64  222.07
   1   0  19 1429.38  259.24
   0   1  19  157.92   48.65
   0  -1  19   93.88   47.62
   0   1  19  165.92   61.45
   0   1  19  142.83   56.89
   0  -1  19  112.84   50.06
  -2  -2  18  342.89   99.06
  -2   2  18  218.06   66.21
   2   2 -18  210.08   59.14
  -2   2  18  242.14   64.18
  -7  -4   3  546.67  108.53
  -7   4   3  922.10  142.13
  -1  -1  19  797.87  141.46
  -1  -1  19  719.33  114.08
  -1   1  19  656.42  105.66
  -1   1  19  736.19  104.32
  -1  -1  19  823.33  140.63
  -1   1  19  654.89   98.75
  -1   5 -12 1228.39  174.76
   1  -5  12 1025.56  154.85
  -1  -5 -12 1343.27  180.41
  -1   5 -12 1359.27  210.66
   1  -5  12 1206.84  180.31
   1   5  12 1268.11  188.63
  -7   1 -11   77.83   50.02
  -7  -1 -11   38.72   46.41
  -9   0   1 1189.78  185.70
  -9   0   1 1426.35  214.55
   3  -6  -4  632.68  111.97
  -3   6   4  835.94  121.23
  -3  -6   4  691.79  105.70
  -3   6   4  574.16  130.12
  -3  -6   4  939.93  132.75
  -8   0  -8   33.36   43.12
   1  -6   7  935.37  139.02
  -1  -6  -7  865.23  124.58
   1   6   7 1009.50  147.65
  -1   6  -7  857.24  123.36
   1  -6   7  746.55  125.12
  -6   0  15  176.64   48.70
  -6   0  15  146.51   65.54
  -2   0  19  594.47  118.09
  -2   0  19  509.78   89.28
  -2   0  19  529.88  129.60
  -7   3   9  294.76   68.05
  -7   3   9  201.09   70.65
  -7  -3   9  376.16   69.82
  -9   0   0   40.80   47.31
  -9   0   0   38.30   43.48
  -9   0   2  123.36   52.82
  -9   0   2  126.94   52.16
  -4   4  13  132.30   62.20
  -4   4  13  224.31   55.72
  -4  -4  13  192.36   59.85
  -8  -3   1 1475.14  225.72
  -8  -3   1 1636.04  224.02
  -8   3   1 2044.05  137.31
  -7   4  -2  182.11   55.41
  -7  -4  -2  321.48   90.40
  -7  -4  -2  329.51   64.80
  -8  -3   0  300.79   57.50
  -8  -3   0  237.42   75.98
  -8   3   0  256.09   66.01
   2  -6   6 1024.24  150.78
  -2  -6  -6  964.42  131.40
  -2   6  -6  872.68  126.67
   2   6   6  985.55  148.43
   2  -6   6  882.75  165.58
  -6   3  12 2168.52  130.26
  -6  -3  12 1794.42  282.31
  -6   3  12 1646.33  286.06
  -1   4 -15  460.72   75.52
   1   4  15  535.90  108.11
  -1  -4 -15  505.28   81.26
   1  -4  15  443.32   88.90
  -1   4 -15  498.85  100.31
   1  -4  15  498.40   89.01
  -8  -3   2  598.61  108.01
  -8   3   2  816.02  130.93
  -9   0  -1   93.38   47.93
  -9   0  -1   95.75   47.86
  -7   2 -10  124.29   64.71
  -7  -2 -10  127.41   42.13
  -7   0  13 1057.32  150.07
  -7   0  13  780.41  130.32
  -3   5  11  779.81  116.05
  -3  -5  11  690.23  120.37
  -3  -5  11  888.73  139.75
  -8  -2  -6  222.72   79.66
  -8   2  -6  261.81   71.38
  -8  -2  -6  161.91   49.77
  -5   3  14 1260.70  176.63
  -5   3  14  880.47  189.93
  -5  -3  14 1413.86  228.11
  -9   0   3    3.51   35.32
  -9   0   3    9.65   36.05
  -6  -4   9  383.16   70.02
  -6   4   9  143.81   73.29
  -6   4   9  328.20   61.52
  -6   4   9  275.93   80.04
  -8  -3  -1  491.45   86.42
  -8   3  -1  390.61   73.69
  -8  -3  -1  434.96   92.56
  -7  -4   4  416.57   81.72
  -7   4   4  477.72   90.84
  -5   5   7  104.38   41.67
  -5   5   7   85.68   48.52
  -5  -5   7   79.84   38.15
  -5   5   7   60.15   46.55
   3  -6   4  363.03   79.77
   3   6   4  365.45   92.03
  -3  -6  -4  453.79   68.22
   3  -6   4  471.66   82.20
  -3   6  -4  317.14   54.17
  -3   2 -17  507.21  101.08
   3   2  17  529.62  143.66
   3  -2  17  465.39  114.93
   3   2  17  559.04  100.53
  -1  -3 -17  951.47  139.64
   1   3  17 1079.50  173.93
  -1   3 -17  806.18  132.65
   1   3  17  931.24  164.40
  -5   3 -13 1102.41  182.09
   5   3  13  963.50  154.21
   5  -3  13  816.84  169.29
  -5  -3 -13  811.33  136.14
   3   0  18  893.19  186.85
   3   0  18  877.14  151.78
  -5  -5  -6 1361.11  182.93
   5   5   6 1295.89  196.03
   5  -5   6 1100.52  169.24
  -5   5  -6 1343.89  184.86
   4   0  17  329.20   76.24
   4   0  17  368.23  108.29
  -8   3   3  127.96   60.22
  -8  -3   3  215.55   57.66
  -8   3   3  166.21   51.16
  -2   5  12  182.76   55.55
  -2  -5  12   93.14   41.92
  -2  -5  12  102.26   49.70
  -8   0  10  431.93   71.52
  -8   0  10  447.49  106.58
  -2   4  15  740.81   99.87
   2   4 -15  568.23   95.73
  -2   4  15  511.38  113.71
  -2  -4  15  540.34   94.85
  -2  -4  15  587.52  139.60
   4   2  16  335.63   85.83
  -4   2 -16  331.53   91.76
   4  -2  16  222.81   80.72
   1   1  19  721.39  137.89
   1   1  19  647.42  140.08
   1  -1  19  520.38   96.66
   1  -1  19  517.57  111.12
   1   1  19  669.80  110.34
  -6   2  14  827.49  122.86
  -6   2  14  668.92  143.26
  -6   0 -14   32.54   47.68
  -7  -4  -3 1345.67  193.12
  -6  -3 -11  757.01  122.83
   6  -3  11  804.50  137.49
  -6   3 -11  752.77  130.24
   6   3  11  738.82   98.45
  -6  -3 -11  818.53  129.24
   2   3 -17  496.32   88.22
  -2   3  17  438.21   92.39
  -2   3  17  548.66  110.16
  -3  -6   5  525.54   81.52
  -3  -6   5  607.31   86.79
  -3   6   5  691.14   93.98
  -8   2   8  788.16  179.47
  -8  -2   8  645.56   99.11
  -8   2   8  908.10  139.25
  -9   0  -2  169.93   58.94
  -9   0  -2  166.77   61.39
  -9  -1   1 1721.49  246.00
  -9  -1   1 1602.39  236.82
  -9   1   1 2154.75  162.08
   7   3   8   77.02   45.57
  -7  -3  -8   45.95   32.65
  -7  -3  -8   45.95   34.19
   6  -4   8  440.37  108.98
  -6   4  -8  680.44  101.54
   6   4   8  728.06  124.59
  -6  -4  -8  477.86   94.56
  -6  -4  -8  533.25   93.74
  -8   1  -8  692.65  115.17
  -8  -1  -8  728.63  128.34
   6   1 -15  228.06   61.88
  -6   1  15  242.84   56.59
  -6   1  15  146.75   75.50
  -6  -1  15  203.11   72.60
  -2  -1  19  532.14  109.10
  -2  -1  19  494.66  108.93
  -2   1  19  263.00   67.93
  -2   1  19  356.03   94.35
  -8   3  -2   83.18   47.27
  -8  -3  -2   48.25   44.44
  -8  -3  -2   36.06   35.11
   0   6  -8  343.90   73.55
   0  -6  -8  344.75   64.40
   0   6   8  347.11   93.82
   0  -6   8  304.25   52.07
   0  -6   8  275.47   78.27
  -9   0   4  411.62   78.27
  -9   0   4  383.25   94.07
  -9  -1   0 1127.88  195.32
  -9   1   0 1696.93  245.47
  -9   1   0 1286.82  216.46
  -9  -1   0 1506.94  230.32
  -2  -6   7  517.30   79.71
  -2   6   7  474.94   73.49
   2   6  -7  186.78   78.40
  -2  -6   7  520.75   87.92
   2  -6  -7  506.58   81.68
  -9  -1   2 1143.88  181.67
  -9   1   2 1011.33  157.43
  -9  -1   2 1195.52  186.07
   4   5   9  294.83   79.99
  -4  -5  -9  344.88   68.53
   4  -5   9  416.65   80.89
  -4   5  -9  291.94   67.34
  -8  -3   4  716.71  121.76
  -8   3   4  717.58  109.18
  -8   3   4  489.34  122.15
  -4   0  18  430.57   87.20
  -4   0  18  598.18  129.10
  -7   4   5  234.32   81.96
  -7  -4   5  394.17   73.59
  -7   4   5  393.61   71.63
  -1  -6   8 1652.98  218.84
   1   6  -8  564.05  132.61
  -1  -6   8 1213.70  219.28
   1  -6  -8 1638.17  220.57
  -1   6   8 1749.09  230.10
  -4  -2  17   97.00   48.49
  -4   2  17  125.63   45.80
  -4   2  17  122.72   53.20
  -9   1  -1  927.48  179.54
  -9  -1  -1 1705.87  250.23
  -9   1  -1 1602.93  235.72
  -9  -1  -1 1716.60  236.14
  -7  -1  13  393.94  102.69
  -7   1  13  383.47   99.85
  -7   1  13  416.04   74.66
   7   1 -13  399.15   79.36
  -9  -1   3 1054.20  182.08
  -9   1   3  910.17  143.03
  -9  -1   3 1050.24  162.01
  -6  -5   1  326.85   59.94
  -6  -5   1  272.07   62.83
  -4   5  10  188.62  103.91
  -4  -5  10  356.22   73.28
  -4  -5  10  427.30   87.11
  -4   5  10  423.54   71.08
  -6  -5   0  642.93   89.23
   6   5   0  637.81  111.31
  -6  -5   0  618.86   98.99
  -2   2 -18  438.97  101.15
   2  -2  18  540.90  129.12
   2   2  18  430.32   85.19
   2   2  18  431.84  115.52
   3  -1  18   -2.10   36.86
   3   1  18    7.99   35.90
   3   1  18    3.58   40.83
   3  -1  18   -1.42   38.33
   4  -1  17  564.44  129.07
   4   1  17  834.22  182.26
  -4   1 -17  724.55  156.58
   4   1  17  743.66  101.54
  -3   6  -5  871.88  105.89
  -3  -6  -5  783.32   91.06
   3   6   5 1026.05  145.38
   3  -6   5  631.20  132.68
   3  -6   5  672.35  126.07
   8   1 -10  608.29  120.75
  -8   1  10  679.20  129.07
  -8   1  10  755.07  102.69
  -6  -2 -13  986.14  150.91
  -6   2 -13  907.90  158.33
  -5   0  17   64.99   37.98
  -5   0  17   73.69   42.71
  -6  -5   2   77.94   38.83
  -6  -5   2   95.72   35.67
  -7   2  12  386.04  115.23
  -7  -2  12  549.83   90.62
  -7   2  12  633.63   84.09
  -3   3 -16  504.78   80.13
   3   3  16  551.94   92.67
  -3  -3 -16  482.89   79.41
  -9   0  -3  108.63   50.64
  -9   0  -3  114.63   49.09
  -1   6  -8  148.36   38.90
  -1  -6  -8  122.29   37.18
   1   6   8  164.35   52.40
   1  -6   8  124.68   40.00
   1  -6   8  140.67   45.63
   2  -6   7  334.04   96.97
   2  -6   7  319.55   58.41
  -2  -6  -7  388.03   54.16
   2   6   7  417.93   76.52
  -2   6  -7  375.15   57.91
  -7   0 -12  517.51  117.12
  -3  -4 -14  846.03  124.86
   3  -4  14  694.66  139.61
  -3   4 -14  904.87  114.60
   3   4  14  972.51  141.76
  -5   4  12  148.91   68.63
  -5   4  12  233.43   45.85
  -5  -4  12  281.98   57.84
  -8  -3  -3   45.53   39.97
  -8   3  -3   53.99   41.68
  -8  -3  -3   49.02   34.69
   2   5  12  272.68   74.30
   2  -5  12  214.85   64.89
  -2   5 -12  168.97   44.11
  -2  -5 -12  281.86   51.69
   2  -5  12  268.71   62.51
  -6   5  -1  257.65   57.29
   6   5   1  257.88   60.01
  -6  -5  -1  219.40   47.51
  -6  -5  -1  231.79   47.27
   2   0  19  161.64   62.12
   2   0  19  159.64   55.50
  -9   0   5  268.06   56.41
  -7  -4  -4 1486.83  162.12
   7   4   4 1352.07  171.54
   5   0  16  849.61  128.63
   5   0  16  760.19  119.37
   6   1  14  163.32   56.21
   6  -1  14  130.91   49.29
  -5   4 -11   79.29   43.44
   5   4  11   64.02   44.69
  -5  -4 -11   52.22   31.52
   5  -4  11   50.59   42.99
  -9  -1  -2 1004.97  142.50
  -9  -1  -2  936.94  157.01
  -9   1  -2  991.62  144.26
   0  -5  13 1430.45  164.63
   0  -5  13 1365.72  210.39
   0  -5 -13 1693.10  180.30
   0   5 -13 1192.08  144.12
  -3  -5 -11   91.56   34.47
   3  -5  11   84.45   46.30
  -3   5 -11   97.63   39.23
   3   5  11  119.00   56.45
  -9   1   4  496.72   94.10
  -9  -1   4  613.07  123.50
  -9   1   4  686.45  100.64
  -9  -1   4  571.25   81.99
  -5  -2  16   87.26   39.20
  -5   2  16   44.81   35.77
  -5   2  16   50.19   35.79
  -3   2  18  558.63   92.21
  -3  -2  18  567.40  113.29
  -3   2  18  373.63   99.52
  -7   3  10   82.36   49.51
  -7  -3  10  129.22   49.15
  -7   3  10  146.33   45.90
  -8  -3   5  312.86   57.38
  -8   3   5  257.78   91.64
  -8   3   5  360.89   63.61
  -8  -2  -7  257.83   54.23
  -8  -2  -7  287.94   72.43
  -8   2  -7  280.65   64.70
  -4  -6   0  313.37   56.20
   4   6   0  435.26   71.88
  -4   6   0  439.04   63.71
  -3  -6   6   24.51   39.21
  -3   6   6   25.26   32.35
  -3   6   6   10.85   29.61
  -3  -6   6   18.11   32.97
  -4  -6   1 1053.32  124.93
  -4   6   1  918.99  109.63
   4   6  -1  855.27  114.23
  -8   0  -9   10.11   42.95
  -5   5   8   43.88   34.58
  -5   5   8   60.84   35.29
  -5   5   8   26.39   39.01
  -5  -5   8   92.10   36.70
  -6  -5   3  760.33  100.17
  -4   3 -15  914.29  126.37
   4  -3  15  634.91  130.08
  -4  -3 -15  665.99  100.05
  -2  -4 -15 1303.30  164.20
   2  -4  15  978.64  185.71
  -2   4 -15 1105.18  142.09
  -3   0  19  471.17   88.23
  -3   0  19  657.27  102.52
  -1  -5  13  286.70   66.70
   1  -5 -13  244.08   48.81
   1   5 -13  223.54   48.65
  -1  -5  13  250.83   52.21
   5  -2  15   61.75   49.81
   5   2  15   73.92   51.82
  -5   2 -15   70.10   40.28
   5  -5   7  882.78  117.68
  -5  -5  -7  852.99  106.38
  -5   5  -7 1098.49  129.57
   5   5   7 1066.72  147.38
   4   1 -18    9.55   28.50
  -4  -1  18   17.91   35.69
  -4   1  18   14.95   30.40
  -4   1  18    7.09   35.55
  -6   5  -2  590.68   70.20
   6   5   2  602.68  102.41
  -6  -5  -2  484.32   79.59
  -6  -5  -2  562.84   71.61
   4   6   1  229.92   58.04
  -4   6  -1  250.29   53.77
  -4  -6  -1  206.00   45.51
   4   6   1  205.22   56.45
   4  -6   1  176.48   57.92
  -4   6   2  487.35  107.04
  -4  -6   2  521.00   69.72
  -4  -6   2  578.79   71.12
  -4   6   2  608.62   82.63
   4   6  -2  611.00   91.15
  -7  -4   6   56.80   35.48
  -7   4   6   91.67   42.23
  -7   4   6   52.39   38.87
  -6  -4  10  545.68   77.73
  -6   4  10  410.51   92.36
  -6   4  10  520.84   69.24
  -6   4  10  287.69  102.22
  -2   3 -17  675.20  100.15
   2   3  17  745.81  132.11
  -2  -3 -17  865.54  125.57
   2   3  17  564.97  119.81
  -4   4 -13  167.39   45.82
   4   4  13  196.28   61.84
   4  -4  13  119.13   56.75
  -4  -4 -13   98.47   34.18
  -5   1  17 2110.89  227.36
  -5  -1  17 2481.81  295.65
   5   1 -17 1823.17  209.44
  -5   1  17 1802.32  239.89
  -8   2   9 3009.04  171.57
  -8  -2   9 2643.34  291.86
  -8   2   9 2620.78  349.23
  -4   3  16   93.22   37.37
  -4  -3  16   78.97   44.31
  -4   3  16   64.29   32.87
   2   6  -8  253.78  118.26
  -2   6   8  902.59  104.23
   2  -6  -8  810.27  103.27
  -2  -6   8  943.88  115.66
  -2  -6   8  827.70  125.35
  -9   1  -3  713.65  117.98
  -9  -1  -3  543.81   85.74
  -9  -1  -3  607.01  116.78
  -7   1 -12  176.84   57.60
  -7  -1 -12  145.54   65.43
   4   6   2  806.84  153.37
   4  -6   2  874.58  128.44
  -4   6  -2  905.94  109.47
   4   6   2  847.89  115.64
  -4  -6  -2  893.80  105.16
  -9   0  -4  330.34   67.79
  -8   3  -4  325.05   66.23
  -8  -3  -4  213.71   56.29
  -8  -3  -4  240.54   65.15
  -6  -5   4  959.19  121.51
  -6   5   4  943.19  116.98
   1  -5  13  284.84   75.03
  -1   5 -13  285.15   51.72
   1   5  13  310.33   69.00
  -1  -5 -13  397.28   57.41
   1  -5  13  349.61   61.71
  -1   5 -13  337.27   75.88
   2  -1  19 1074.25  148.15
   2  -1  19 1107.61  185.30
   2   1  19 1131.05  159.18
   2   1  19 1024.35  189.35
   0  -2  19  742.49  118.54
   0   2  19  786.29  146.01
   0  -2  19  834.64  139.79
   0   2  19  837.31  125.63
  -9   1   5    2.16   38.43
  -9  -1   5   17.80   39.00
  -9  -1   5   16.00   29.87
  -9   1   5   10.16   35.48
  -4   6   3  354.62   57.39
  -4  -6   3  292.29   57.48
  -4   6   3  251.33   61.65
  -4  -6   3  314.70   54.82
   4   6  -3  328.04   59.09
  -8   0  11 1119.46  194.12
  -8   0  11 1071.50  132.57
   5   1  16    3.77   37.66
   5  -1  16   14.95   43.33
   5   1  16    4.82   42.21
  -5   1 -16    2.95   43.24
  -9   0   6   20.04   35.34
   0   4  16  981.15  154.97
   0  -4  16 1032.96  151.92
   0   4 -16  935.12  123.56
   0  -4  16  908.73  125.45
   0  -4 -16  946.15  119.78
  -1   2  19 1296.80  200.26
  -1   2  19  832.22  120.62
  -1  -2  19  932.42  150.83
  -6   3  13 1426.45  158.01
  -6   3  13  971.90  214.60
  -6  -3  13 1227.77  176.90
  -7  -2 -11  634.37   95.61
   0  -6  -9  485.99   62.04
   0   6  -9  404.28   70.21
   0  -6   9  452.56   72.80
   0   6   9  555.65   74.66
   0  -6   9  349.63   87.95
   3   6   6  542.52  102.74
   3  -6   6  447.75   87.45
  -3  -6  -6  523.09   62.28
  -3   6  -6  435.37   63.25
   3  -6   6  436.99   69.34
  -3   5  12  842.12  107.04
  -3  -5  12  512.87  127.07
  -3  -5  12  609.92  106.07
  -3   4  15 1236.12  145.40
  -3   4  15  813.74  134.79
  -3  -4  15  712.66  153.25
  -6  -5  -3  789.76  106.41
  -6   5  -3  658.76   97.00
   6   5   3  637.01   98.21
  -6  -5  -3  720.08   98.52
  -1   4  16  294.74   67.56
   1   4 -16  242.63   59.16
  -1  -4  16  447.16  100.61
  -1  -4  16  433.34   71.04
   7   4   5  988.96  130.62
  -7  -4  -5  722.14  118.23
  -7  -4  -5  954.47  116.49
  -6  -4  -9  101.22   37.80
  -6   4  -9   48.95   37.18
   6   4   9   42.32   48.37
   6  -4   9   93.66   46.07
  -4   4  14  358.31   98.66
  -4   4  14  703.01   96.33
  -4  -4  14  719.60  100.91
  -7  -3  -9  255.83   60.30
   7   3   9  384.13   72.87
  -7  -3  -9  218.59   54.29
  -3   3  17  467.76   77.71
  -3   3  17  701.62  112.32
   3   3 -17  514.25   77.64
  -8  -1  -9 1379.70  199.28
  -8   1  -9 1773.34  207.72
  -8   3   6  213.23   94.15
  -8  -3   6  339.00   74.93
  -8   3   6  405.03   64.60
  -3   1  19 1026.27  161.53
  -3   1  19 1078.19  154.51
  -3  -1  19  656.44  121.82
  -1   6   9  795.67   99.87
  -1  -6   9  640.17   98.43
  -1  -6   9  648.65  103.75
   1  -6  -9  724.62   92.28
   1   6  -9  412.81   97.40
   0   0  20  336.13   76.60
   0   0  20  328.90   74.94
  -7   0  14  560.56   69.76
  -7   0  14  526.66   89.43
  -1   0  20  913.25  141.55
  -1   0  20  843.59  134.75
  -6   0  16  456.77   98.12
  -6   0  16  505.61   74.82
   4  -6   3  103.82   44.90
  -4   6  -3  128.71   43.26
   4   6   3  112.27   48.14
  -4  -6  -3  107.68   36.34
  -4  -5 -10  170.74   41.68
   4   5  10  153.29   53.78
  -4   5 -10  171.20   44.25
   4  -5  10  145.34   70.90
  -2  -5  13   10.74   33.35
  -2   5  13    4.81   36.88
  -2  -5  13   13.22   42.99
   2  -6   8 1023.39  129.09
  -2  -6  -8 1225.72  131.75
   2  -6   8 1100.36  176.85
  -2   6  -8 1185.01  130.45
   2   6   8 1086.82  164.99
  -3  -6   7  224.22   60.33
  -3   6   7   93.45   71.74
  -3   6   7  247.97   51.65
  -3  -6   7  275.33   52.43
  -4  -6   4 1388.00  148.98
  -4   6   4 1259.61  138.09
   4   6  -4 1167.28  140.28
  -4  -6   4 1442.11  155.95
   0   3  18   54.82   33.73
   0   3 -18   33.26   30.04
   0   3  18   80.68   56.62
   0   3 -18   45.92   34.29
  -5  -3  15  388.15   83.32
  -5   3  15  373.27   57.23
  -5   3  15  197.23   81.25
  -6   3 -12  479.51   76.98
   6   3  12  470.46   91.42
   6  -3  12  410.05   72.18
  -6  -3 -12  424.96   78.24
  -6  -5   5  311.94   50.96
  -6   5   5  152.25   45.79
   1  -6   9  142.92   58.70
  -1  -6  -9  172.66   46.64
   1  -6   9  159.80   45.52
  -1   6  -9  154.95   40.48
   1   6   9  167.81   54.00
   1   3 -18  698.42  104.25
  -1   3  18  618.86  107.58
  -1   3  18  822.40  135.94
  -1  -3  18  720.58  107.26
  -9   1  -4 1477.10  185.82
  -9  -1  -4 1561.02  205.60
  -9  -1  -4 1654.09  218.99
  -7   4   7   70.66   46.11
  -7  -4   7  136.86   41.33
  -7   4   7  131.66   46.89
   1   4  16  285.24   77.35
   1  -4  16  237.19   54.59
  -1   4 -16  163.43   44.91
  -1  -4 -16  317.25   55.43
  -1   4 -16  197.52   46.28
  -5  -3 -14  536.37   78.21
  -5   3 -14  533.05   89.01
   5  -3  14  525.55   86.79
   5   3  14  436.79   89.79
   1   2  19  351.55   64.43
   1   2  19  346.21   91.78
   1   2  19  388.22   74.13
   1  -2  19  325.95   91.20
  -4  -5  11  526.14  117.37
  -4   5  11  630.22   88.54
  -4   5  11  244.50  114.72
  -8   1  11  543.35  127.88
  -8   1  11  619.03   89.74
  -9  -1   6  717.86  109.00
  -9  -1   6  687.44  131.78
  -9   1   6  543.77  121.79
  -9   1   6  613.48   92.49
  -5  -5   9  132.17   44.36
  -5   5   9  192.06   44.62
  -5   5   9   88.31   78.32
  -6  -5  -4  418.91   67.05
  -6  -5  -4  422.92   62.62
   6   5   4  384.69   74.31
  -6   5  -4  359.89   61.65
  -9  -2   1  451.10   82.47
  -9  -2   1  443.63   81.81
  -9   2   1  446.01   74.91
  -9   2   1  332.47   83.46
  -8  -3  -5  283.45   57.29
  -8   3  -5  349.77   69.23
  -8  -3  -5  299.49   84.95
  -9   0  -5  255.03   66.24
  -8   2  -8  219.53   71.36
  -8  -2  -8  242.85   74.46
  -8  -2  -8  264.79   68.10
  -6   2  15  300.36   86.58
  -6   2  15  458.51   66.28
  -2  -2  19  152.91   54.70
  -2   2  19  101.74   41.35
  -2   2  19   97.33   45.52
  -5  -5  -8 1039.05  119.99
   5   5   8  688.56  108.91
   5  -5   8  858.24  167.26
  -5   5  -8  745.08   98.91
  -9  -2   0  197.22   59.32
  -9  -2   0  200.77   49.43
  -9   2   0  145.54   52.30
  -9   2   2  263.97   79.90
  -9  -2   2  194.01   52.69
  -9   2   2  290.94   59.11
  -9  -2   2  181.83   52.19
  -9   0   7  607.31   96.56
  -2  -4  16   11.12   25.38
   2   4 -16   49.50   28.31
  -2  -4  16   -0.93   34.31
  -2   4  16   72.73   39.22
   0   1  20  472.42  108.10
   0   1  20  494.54   95.69
   0  -1  20  426.53   98.02
   0  -1  20  424.65   85.91
   1   0  20   80.84   40.93
   1   0  20   91.18   47.66
  -7  -3  11  269.41   62.51
  -7   3  11  179.40   81.84
  -7   3  11  322.38   53.65
   4   6   4  956.60  128.88
  -4  -6  -4  937.88  112.60
  -4   6  -4 1198.42  136.76
   4  -6   4 1063.27  133.80
  -7   1  14   27.86   36.60
  -7   1  14   38.82   32.07
  -7  -1  14   36.55   39.85
  -1   1  20  254.26   75.07
  -1   1  20  244.51   66.95
  -1  -1  20  190.14   56.49
  -1  -1  20  194.01   58.49
  -6   0 -15  741.27  124.39
   6   0  15  730.65  131.05
  -6  -1  16  179.77   63.62
  -6   1  16  169.19   56.58
  -6   1  16  223.84   49.87
  -9  -2  -1   10.89   33.23
  -9   2  -1   16.99   42.08
  -9  -2  -1   11.24   37.75
  -2   0  20   37.44   36.46
  -2   0  20   28.48   36.30
  -7   2  13  308.53  114.64
  -7   2  13  384.88   56.52
  -8   3   7 1608.24  178.70
  -8   3   7  821.82  191.92
  -8  -3   7 1499.46  170.20
  -9   2   3  413.82   69.98
  -9  -2   3  453.93   92.79
  -9   2   3  342.03   83.29
  -7  -4  -6  639.74  102.48
  -7  -4  -6  884.94  117.74
   7   4   6  832.44  116.56
  -4  -6   5 1496.99  159.05
  -4   6   5 1246.16  135.79
  -4  -6   5 1561.26  165.15
  -8   0 -10  286.43   66.65
  -5   4  13  129.41   78.30
  -5   4  13  260.78   52.73
  -5  -4  13  367.33   81.39
   3   6   7  779.55  124.02
  -3  -6  -7  593.50   74.62
   3  -6   7  587.02  102.11
  -3   6  -7  563.85   71.64
   3  -6   7  643.45  128.05
   1   3  18  237.79   56.28
  -1   3 -18  210.80   51.47
   1   3  18  223.10   80.59
  -3   2 -18  188.96   52.32
   3  -2  18  193.26   70.75
   3   2  18  209.31   61.52
   3   2  18  199.34   73.74
  -2  -6   9  656.04  104.10
   2  -6  -9  538.89   72.28
  -2  -6   9  614.41   92.52
  -2   6   9  545.72   76.72
   4  -2  17  431.77  103.56
   4   2  17  497.74   89.21
  -4   2 -17  425.76   98.29
  -5  -4 -12  255.55   53.26
   5   4  12  150.90   54.48
  -5   4 -12  184.33   55.11
   5  -4  12  237.82   76.88
  -8   2  10  200.89   47.07
  -8  -2  10  290.27   71.52
  -8   2  10  118.10   56.68
  -2  -5 -13  585.51   75.44
  -2   5 -13  412.60   66.80
   2  -5  13  491.37   90.42
   2  -5  13  406.02  100.61
   2   5  13  644.49  110.23
  -3  -5 -12  147.73   46.76
  -3   5 -12  157.16   41.28
   3  -5  12  181.16   52.72
   3   5  12  179.74   56.30
   4   0  18  525.32   90.54
   4   0  18  481.92  111.86
  -6   4  11 1054.80  129.40
  -6  -4  11  885.96  135.43
  -6   4  11  911.52  156.64
  -6   4  11  638.65  154.74
  -7   0 -13   42.43   48.12
  -6   5   6  502.00   70.03
  -6  -5   6  251.47   49.18
  -6   5   6  246.64   79.71
  -2   3  18   86.83   33.63
   2   3 -18   96.72   40.29
  -2   3  18  105.50   49.05
  -6   2 -14  953.00  138.37
   3   0  19  317.57   86.63
   3   0  19  339.44   73.75
  -9  -2  -2  486.46   88.10
  -9   2  -2  435.74   80.26
  -9  -2  -2  450.77   74.28
  -9  -1  -5  663.79  127.41
  -9  -1  -5  631.79  126.00
  -9   1  -5  911.95  138.14
  -9  -2   4  954.81  147.67
  -9   2   4  580.74  157.10
  -9   2   4  888.70  122.45
   0  -5 -14  795.59  110.64
   0  -5  14  736.30  107.18
   0   5 -14  735.84  105.67
   0  -5  14  741.62  132.22
   6  -5   5  334.56   65.66
   6   5   5  372.67   71.31
  -6  -5  -5  331.36   70.98
  -6   5  -5  361.86   62.62
   0   6  10  399.95   74.33
   0   6 -10  337.46   61.21
   0  -6  10  288.59   78.64
   0  -6 -10  402.39   58.36
   0  -6  10  364.02   65.65
  -3   4 -15  511.02   79.08
  -3  -4 -15  576.43   84.23
   3  -4  15  396.05   91.05
  -9  -1   7  808.44  144.73
  -9   1   7  696.68  160.28
  -9   1   7 1059.81  133.78
  -3   6   8  313.42   53.98
  -3  -6   8  291.65   58.80
  -3  -6   8  301.63   55.12
  -1   5  14  175.03   48.37
   1  -5 -14  195.96   45.12
  -1  -5  14  208.01   46.31
  -1  -5  14  204.16   71.06
   1   5 -14  140.53   37.30
  -4   2  18   92.39   39.58
  -4   2  18  103.93   44.49
  -4  -2  18   81.93   41.13
   1  -1  20  535.10  113.24
   1   1  20  461.14   95.07
   1   1  20  539.65   94.58
   1  -1  20  526.40   91.66
  -8   0  12  231.95   43.91
  -8   0  12  233.27   72.56
  -7   4   8    4.27   31.60
  -7  -4   8   12.79   33.39
  -7   4   8   11.49   37.21
   6  -1  15 1743.73  241.89
   6   1  15 1895.73  217.19
   6  -4  10  767.23  141.28
  -6  -4 -10  837.69  121.33
   6   4  10  712.92  115.64
  -6   4 -10  665.59   96.14
  -4   0  19   11.98   40.32
  -4   0  19    1.32   33.86
  -7   3 -10    4.63   37.74
   7   3  10   15.73   45.54
  -7  -3 -10   33.63   32.29
  -7  -3 -10   37.16   33.90
   7  -3  10   36.41   39.85
  -2   1  20 1365.14  204.50
  -2  -1  20 1261.28  170.87
  -2   1  20 1364.51  178.71
  -2  -1  20 1266.22  170.73
  -1  -6  10  895.13  109.31
   1  -6 -10  923.19   93.42
  -1   6  10 1128.68  106.45
  -1  -6  10  777.58   83.96
   1   6 -10  713.87  109.44
  -4   6  -5   98.69   43.32
   4  -6   5  104.38   46.62
   4   6   5   80.93   48.74
  -4  -6  -5  101.71   36.47
  -8   3  -6   83.87   44.44
  -8  -3  -6   69.47   35.20
  -8  -3  -6   77.74   44.54
  -9   0  -6  292.10   67.31
  -8   1 -10  277.12   97.67
  -8  -1 -10  318.74   83.24
   2  -6   9 1373.73  144.93
  -2  -6  -9 1244.48  126.36
   2  -6   9 1613.92  129.45
   2   6   9 1491.84  160.86
  -2   6  -9 1375.14  111.96
  -5   0  18  620.16   98.87
  -5   0  18  581.31   98.75
   3   3  17   72.12   50.81
  -3  -3 -17  149.11   46.08
  -3   3 -17   58.39   39.73
  -4  -6   6  616.32   74.57
  -4   6   6  555.87   65.16
  -4  -6   6  591.87   73.29
  -4   6   6  325.37  112.53
  -9   0   8  107.25   43.08
  -9   0   8  104.08   51.13
  -5  -2  17  428.60   84.85
  -5   2  17  453.01   74.40
  -5   2  17  308.08   80.31
   4   1  18  828.03  111.94
  -4   1 -18  830.20  137.72
   4   1  18  873.24  122.27
   4  -1  18  583.09  122.52
   5   0  17  212.77   61.53
   5   0  17  167.76   52.95
   2   4  16  487.76   76.99
  -2   4 -16  429.05   78.27
   2  -4  16  573.93  112.90
  -2  -4 -16  553.49   79.75
  -9  -2  -3  226.34   59.71
  -9   2  -3  216.21   54.88
  -9  -2  -3  162.39   43.17
   7   2  12  465.93   76.07
  -7  -2 -12  359.29   63.06
  -3  -5  13  362.12   68.95
  -3   5  13  404.32   66.03
  -3  -5  13  385.63   80.68
   4  -4  14 1097.03  186.67
  -4  -4 -14 1217.24  132.00
   4   4  14 1170.08  124.75
  -4   4 -14 1057.00  119.61
  -7  -1 -13   81.74   57.03
  -7   1 -13  116.70   54.33
   4   3  16  991.98  135.58
  -4   3 -16 1011.44  128.45
  -4  -3 -16  995.41  116.05
   2  -2  19  208.80   69.81
  -2   2 -19  239.97   79.89
   2   2  19  235.68   85.66
   2   2  19  298.59   68.17
  -9  -2   5   78.77   41.80
  -9   2   5  136.85   45.55
  -9   2   5  112.59   48.18
  -6  -3  14  342.36   65.66
  -6   3  14  275.35   49.95
  -6   3  14  116.64   56.13
   5   2  16  217.40   67.52
   5  -2  16  166.08   69.13
  -5   2 -16  228.51   65.58
   1  -6  10  678.23  102.64
  -1   6 -10  684.05   77.46
   1  -6  10  748.87   94.59
  -1  -6 -10  858.10   80.45
   1   6  10  397.26   65.24
   3   1  19  196.31   61.95
   3  -1  19  160.00   52.29
   3   1  19  173.41   68.32
   3  -1  19  164.77   49.83
   1  -5  14  364.01   63.68
   1  -5  14  361.94   67.09
  -1   5 -14  332.90   56.76
  -1  -5 -14  454.39   58.91
   4   5  11 1363.43  135.85
  -4  -5 -11 1274.07  119.85
   4  -5  11 1352.15  179.27
  -4   5 -11 1289.20  116.56
  -8   3   8  526.61   71.82
  -8  -3   8  361.44   63.62
  -8   3   8  293.48  114.68
  -5  -5  10  443.04   65.57
  -5   5  10  166.35  110.69
  -5   5  10  380.20   56.77
  -7  -4  -7  655.77   93.86
  -7   4  -7  807.21   91.26
  -7  -4  -7  691.19   88.37
   7   4   7  847.71  112.22
   5  -5   9  855.69  108.83
   5   5   9  572.91   92.00
  -5   5  -9  689.64   85.65
  -5  -5  -9  842.55   97.86
  -6  -5   7 1350.07  133.49
  -6   5   7  773.25  169.90
  -6   5   7 1448.06  102.62
  -8  -2  -9  244.75   65.55
  -8   2  -9  292.79   63.36
  -3   2  19  777.76  134.21
  -3  -2  19 1052.47  167.62
  -3   2  19 1067.18  139.78
  -4   4  15  637.01   82.51
  -4   4  15  428.67   88.44
  -4  -4  15  531.98  124.14
  -8   1  12  973.89   96.10
  -8  -1  12  759.01  121.40
  -8   1  12  671.52  149.76
  -3   6  -8 1085.87   97.68
   3   6   8 1474.66  132.26
   3  -6   8  948.78  120.70
  -3  -6  -8  779.07   91.36
   3  -6   8  965.19  177.35
   2   0  20    9.74   43.46
   2   0  20   21.29   38.80
  -4   5  12  351.87   55.17
  -4  -5  12  224.00   50.88
  -4   3  17 1267.45  124.13
  -4   3  17 1027.65  151.71
  -4   1  19  232.28   66.48
  -4   1  19  244.26   61.41
  -4  -1  19  262.68   73.53
  -3  -4  16  584.23  129.80
  -3   4  16  555.32  107.33
  -3   4  16  806.95  102.63
  -7   0  15 1408.97  190.30
  -9  -1  -6  595.07  111.73
  -9   1  -6  576.57   98.86
  -9  -1  -6  614.36  108.00
  -2   5  14   71.78   41.92
  -2  -5  14   72.26   45.84
  -2  -5  14   67.21   35.34
  -6  -5  -6  484.51   73.82
   6  -5   6  447.89   94.23
  -6   5  -6  501.25   66.00
   6   5   6  523.44   85.59
  -5   1  18  759.16  107.05
  -5   1  18  628.39   99.92
  -5  -1  18  867.23  139.95
  -3   0  20  315.84   75.85
  -3   0  20  297.38   93.14
   2   3  18  438.02  103.26
   2   3  18  507.96   89.33
  -2   3 -18  471.77   74.00
  -2  -3 -18  478.97   66.96
  -9  -1   8  179.14   64.92
  -9   1   8  276.65   55.59
  -9   1   8  233.38   74.13
   0  -4  17  195.84   46.14
   0   4  17  126.56   53.17
   0   4 -17  108.34   37.29
  -6   3 -13  145.86   52.24
   6  -3  13   81.74   48.79
   6   3  13  137.04   61.04
  -6  -3 -13   77.92   34.21
  -7   3  12   50.90   52.25
  -7   3  12   90.53   38.08
  -7  -3  12   88.54   44.60
  -5   1 -17   50.13   50.86
   5   1  17   54.90   47.44
   5  -1  17   37.93   43.87
   5   1  17   33.01   46.42
  -2  -6  10  398.90   57.77
  -2   6  10  272.01   48.84
  -2  -6  10  450.85   66.77
   2  -6 -10  351.67   56.18
   0  -7   0   -4.98   34.11
   0   7   0   -4.58   28.98
  -9  -2  -4  294.93   71.94
  -9  -2  -4  226.65   47.75
  -9   2  -4  387.61   75.21
  -1   4  17 1231.95  143.27
  -1  -4  17 1261.61  163.93
   1   4 -17 1100.92  120.39
  -1  -4  17 1210.54  117.64
   4   6   6  128.39   50.90
   4  -6   6  228.46   57.76
  -4  -6  -6  252.97   46.33
  -4   6  -6  142.97   45.23
   5   6  -1  381.06   64.99
  -5  -6   1  411.17   54.77
  -5   6   1  441.48   62.53
  -5   6   0  251.52   52.27
  -5  -6   0  288.56   52.89
   5   6   0  231.83   52.89
  -8   2  11  171.63   44.24
  -8   2  11  112.06   59.20
  -8  -2  11  177.91   58.72
   0  -7   1   55.06   39.60
   0   7  -1   28.71   33.85
   0   7   1   39.38   37.03
   0  -7  -1   41.12   37.50
  -9   2   6  264.30   77.30
  -9   2   6  351.74   59.58
  -9  -2   6  297.40   58.09
  -6   0  17   14.08   38.77
  -4  -6   7  508.80   62.63
  -4  -6   7  482.13   61.02
  -4   6   7  548.69   76.82
  -4   6   7  248.29  116.01
  -3  -6   9  202.22   45.59
  -3  -6   9  201.34   54.28
  -3   6   9  272.41   47.55
  -5  -6   2  363.99   53.76
  -5   6   2  418.99   59.75
   5   6  -2  382.50   62.66
  -5   3  16  620.87  121.17
  -5  -3  16  827.69  143.27
  -5   3  16 1004.71  106.39
   3   3 -18  204.35   48.43
  -3   3  18  227.26   64.72
  -3   3  18  190.98   48.29
  -5   6  -1  210.19   51.01
   5   6   1  200.71   52.47
  -5  -6  -1  267.05   52.82
  -7   4   9  182.00   46.64
  -7   4   9   99.45   55.87
  -7  -4   9  170.58   49.43
  -8   0 -11  348.91   76.49
  -8  -3  -7  213.69   62.92
  -8  -3  -7  215.21   49.27
  -8   3  -7  389.64   70.28
  -8  -4   1  174.13   43.70
  -8   4   1  135.00   45.58
  -9   0  -7  545.48   94.51
  -8  -4   0  547.43   77.30
  -8   4   0  473.87   65.62
   0  -7   2  497.46   60.34
   0   7  -2  476.08   57.60
   0  -7  -2  480.24   57.48
   0   7   2  496.23   80.25
  -5   3 -15  291.48   65.27
   5  -3  15  272.99   81.12
  -5  -3 -15  271.91   53.27
  -6   4  12   93.97   36.31
  -6   4  12   52.70   46.52
  -6  -4  12   84.84   41.46
  -8   4   2  299.08   56.84
  -8  -4   2  265.09   50.21
  -1  -7   0  662.92   74.83
   1   7   0  439.38   93.43
   1  -7   0  576.03   77.03
  -1   7   0  504.05   77.42
   0  -2  20 1647.77  180.55
   0  -2  20 1254.58  174.89
   0   2  20 1609.93  161.44
   0   2  20 1230.19  122.45
  -7   2  14  590.38  105.06
  -7   2  14  670.37   75.15
  -1   2  20  216.88   60.22
  -1  -2  20  304.11   69.79
  -1   2  20  286.19   78.83
   2   1  20  922.81  127.28
   2  -1  20  993.74  163.32
   2   1  20  808.24  138.11
   2  -1  20  935.19  118.93
  -9   0   9  333.16   81.87
  -9   0   9  351.77   59.57
  -1  -7   1   62.82   37.42
  -1   7   1  151.55   41.46
   1   7  -1  142.05   44.38
   1  -7  -1   66.90   41.81
  -6   2  16    2.89   31.53
  -6  -2  16   -2.17   41.30
  -6   2  16   -4.01   36.09
  -1  -7  -1  604.42   75.46
   1  -7   1  652.25   86.10
  -1   7  -1  489.85   65.79
   1   7   1  486.66   65.21
  -5   4  14  102.91   39.94
  -5  -4  14  101.02   40.20
  -5   4  14   41.03   48.96
  -7   1  15   51.79   33.12
  -7  -1  15   51.74   44.25
  -7   1  15   48.91   41.24
  -5  -6   3  510.36   62.99
  -5  -6   3  531.24   70.17
  -5   6   3  498.56   64.87
  -8  -4  -1  755.83   84.36
  -8   4  -1  668.95   85.92
  -5  -6  -2  680.15   73.75
  -5   6  -2  736.03   83.91
   5   6   2  682.32   88.52
   0  -6  11    6.53   34.98
   0  -6  11   -1.31   28.14
   0   6  11    3.71   42.83
   0   6 -11   -1.18   22.88
   0  -6 -11   -6.56   32.25
  -3  -1  20 1295.73  162.18
  -3   1  20 1533.51  165.59
  -3   1  20 1391.32  169.11
  -1  -4 -17   58.92   37.91
   1   4  17  108.35   51.95
   1  -4  17   47.03   40.83
  -1   4 -17   83.03   34.39
  -5   4 -13  501.21   71.34
  -5  -4 -13  507.98   72.77
   5   4  13  461.90   82.69
   5  -4  13  521.67  125.30
   3   5  13  249.02   63.19
  -3   5 -13  209.26   47.68
   3  -5  13  148.86   65.95
  -3  -5 -13  195.57   45.39
  -8   4   3  211.21   51.26
  -8  -4   3  137.63   40.53
  -1  -7   2  693.94   72.29
   1   7  -2  638.69   73.38
  -1   7   2  722.85   73.84
   1  -7  -2  648.66   80.87
  -8   3   9  245.14   78.33
  -8  -3   9  450.20   82.93
  -8   3   9  556.97   73.43
  -6   5   8  739.96   80.55
  -6  -5   8  969.02   90.41
  -6   5   8  427.45  135.03
  -2  -6 -10  796.05   75.98
   2  -6  10  796.50  102.87
  -2   6 -10  752.47   84.34
   2   6  10  846.75  106.14
   2  -6  10  715.56  104.04
   0  -7   3  210.13   47.97
   0   7   3  222.73   46.54
   0  -7  -3  207.58   47.78
   0   7  -3  206.15   40.70
   1   7   2  236.41   90.14
  -1   7  -2  271.67   61.55
   1  -7   2  207.31   47.62
  -1  -7  -2  222.33   45.93
  -1  -6  11  150.80   39.98
  -1  -6  11  185.34   52.16
   1  -6 -11  170.23   45.72
  -1   6  11  347.41   70.37
   2  -5  14  347.24   86.04
  -2   5 -14  436.78   61.53
   2   5  14  596.89  111.64
  -2  -5 -14  411.32   67.87
   0   3 -19  243.98   64.27
   0   3  19  320.35   80.50
   0   3  19  265.15   80.57
   1   3 -19  147.22   44.01
  -1   3  19  135.09   45.02
  -1   3  19  186.26   61.56
  -6   4 -11  623.54   82.49
   6   4  11  653.12   96.14
  -6  -4 -11  648.15   92.20
   6  -4  11  650.22  132.80
  -2   4  17  378.37   64.92
  -2  -4  17  350.15   92.73
  -2  -4  17  339.98   60.23
  -8   0  13  126.63   46.70
   0   0  21 1125.46  138.33
   0   0  21 1166.33  170.75
  -1   0  21  231.09   60.62
  -1   0  21  245.99   71.56
   7  -3  11  172.51   55.91
  -7  -3 -11  192.28   43.07
  -7  -3 -11  198.49   52.90
   7   3  11  166.65   61.90
  -7   3 -11  173.22   53.02
  -7  -4  -8  501.38   82.24
   7   4   8  668.22   96.83
  -7  -4  -8  589.28   83.03
  -7   4  -8  605.70   90.31
   6   0  16  740.67  140.92
  -9  -2  -5  402.13   75.13
  -9   2  -5  488.36   78.81
  -9  -2  -5  466.93   92.62
  -7   0 -14   19.40   44.91
  -6   1  17   99.18   45.87
  -6   1  17  145.63   42.20
  -6  -1  17   62.61   40.67
  -8   4  -2  155.83   47.61
  -8  -4  -2   74.78   39.79
  -8   1 -11  650.69   99.01
  -8  -1 -11  769.94  114.50
   6  -5   7  313.02   59.43
   6   5   7  355.41   76.57
  -6  -5  -7  436.14   67.26
  -6   5  -7  331.34   56.07
  -9   2   7  154.66   49.44
  -9   2   7  103.00   50.81
  -9  -2   7  142.38   57.15
  -5  -6   4  786.09   93.95
  -5  -6   4  884.76   85.77
  -5   6   4  811.23   86.34
  -9  -1  -7  842.93  129.34
  -9   1  -7  906.96  120.89
   5  -6   3   14.61   36.00
   5   6   3   36.98   40.27
  -5   6  -3   25.64   39.42
  -5  -6  -3   25.47   34.57
   1   7  -3  552.35   69.52
  -1   7   3  575.10   67.66
  -1  -7   3  718.81   78.02
   1  -7  -3  784.28   94.46
  -8  -4   4   37.04   36.26
  -8   4   4   16.34   40.87
  -8   4   4   25.78   40.14
  -5   5  11  102.20   70.40
  -5   5  11  226.59   46.88
  -5  -5  11  275.48   50.99
   1   2  20  450.64  105.78
   1   2  20  530.38   91.39
   1  -2  20  493.52   98.45
  -7  -5   1  101.22   37.24
   1  -6  11  160.22   58.33
  -1   6 -11  173.93   39.37
   1  -6  11  187.05   42.34
   1   6  11  123.93   68.18
  -1  -6 -11  221.25   46.79
   3   6   9  945.89  116.87
  -3  -6  -9  808.51   84.03
  -3   6  -9  683.57   76.91
   3  -6   9  789.73  140.55
  -6   2 -15  714.07  131.49
   6  -2  15  631.17  129.28
  -7  -5   0  458.90   69.64
  -7  -5   0  567.28   73.84
  -9   1   9  102.65   41.16
  -9   1   9   83.55   49.89
  -4  -6  -7  689.10   68.44
  -4   6  -7  586.55   74.72
   4   6   7  549.83   85.52
   4  -6   7  683.13   92.29
   0  -5  15  110.73   47.64
   0  -5  15   90.46   32.27
   0   5 -15   91.31   35.00
   0  -5 -15  113.00   43.68
   1  -7   3  433.88   61.89
   1   7   3  559.99   74.15
  -1   7  -3  429.24   55.27
   5   5  10  923.67  119.53
  -5   5 -10 1034.48  112.28
   5  -5  10  959.91  134.74
  -5  -5 -10  782.42   99.75
  -2  -2  20  121.72   45.21
  -2   2  20  147.78   60.12
  -2   2  20  100.64   43.62
  -7   5   2   89.07   44.20
  -7  -5   2   62.20   37.45
  -8   2 -10  366.68   74.46
  -8  -2 -10  275.43   76.71
  -1   5  15  798.67   89.32
  -1  -5  15  613.79   87.47
  -1  -5  15  753.91   88.26
   0  -7   4  192.33   44.59
   0   7  -4  134.62   60.72
   0   7   4  123.22   42.69
   0  -7   4  217.92   47.63
  -4  -6   8  785.33   87.36
  -4  -6   8  758.34   85.82
  -7  -5  -1  105.20   44.01
  -7  -5  -1   86.43   38.85
  -4  -5 -12  259.91   56.12
  -4   5 -12  315.48   52.36
   4   5  12  397.32   77.34
   4  -5  12  304.26   86.51
  -4   2 -18  731.59  120.01
   4   2  18  850.37  115.34
   4  -2  18  554.34  120.77
  -3   4 -16   36.62   32.79
   3  -4  16   78.18   53.03
  -3  -4 -16  120.78   41.55
  -3   5  14  294.52   53.27
  -3  -5  14  233.70   79.79
  -3  -5  14  272.08   62.50
   7   2  13  217.19   60.28
  -8  -4  -3   38.72   33.90
  -8   4  -3   11.42   38.14
  -1   3 -19  456.01   87.39
   1   3  19  441.45  111.95
   1   3  19  472.86   86.16
   2  -7   0  626.48   94.02
  -2  -7   0  678.37   72.55
  -2   7   0  428.85   57.97
   2   7   0  438.06  130.29
  -7   5   3  282.57   57.80
  -7  -5   3  286.66   51.62
  -2   7   1  201.26   43.88
  -2  -7   1  305.63   48.39
   2  -7  -1  301.67   65.48
   3  -2  19   98.93   52.29
   3   2  19  132.26   59.04
   3   2  19  145.27   57.37
  -3   2 -19  149.99   52.12
  -8   1  13  788.73  151.41
  -8   1  13 1428.29  121.57
  -8  -1  13 1432.47  158.45
   0  -1  21  445.26   90.47
   0   1  21  348.67   58.94
   0   1  21  414.21   81.80
   0  -1  21  441.11   79.33
  -1  -1  21  162.44   53.81
  -1  -1  21  159.37   46.09
  -1   1  21  160.68   48.39
  -1   1  21  140.50   41.58
   1   0  21   37.85   40.75
   1   0  21   44.25   38.31
  -9  -3   1  232.13   58.64
  -9   3   1  274.26   57.65
   6   1  16  258.46   65.31
  -6   1 -16  283.85   77.70
   6  -1  16  175.44   66.88
  -1   7   4  286.87   52.30
   1   7  -4  232.82   51.46
  -1  -7   4  249.31   50.13
   1  -7  -4  231.44   49.69
  -2  -7  -1  179.14   43.27
   2   7   1  100.78   88.32
  -2   7  -1  212.48   44.91
   2  -7   1  164.98   50.62
  -7  -1 -14   82.02   57.44
  -8  -3  -8  276.74   73.27
  -8  -3  -8  258.26   48.30
  -8   3  -8  333.98   70.66
  -6   3  15  142.03   64.94
  -6  -3  15  218.32   56.93
  -6   3  15  198.03   44.05
   4   0  19 1127.30  129.34
   4   0  19 1148.09  147.00
  -2   3  19  134.34   48.16
   2   3 -19  140.02   44.24
  -2   3  19  111.90   39.50
  -2   0  21  209.12   52.93
  -2   0  21  199.57   69.01
  -5  -6   5  885.86   83.60
  -5  -6   5  841.65   89.28
  -5   6   5  947.21   87.38
  -7   4  10  390.54   57.57
  -7  -4  10  303.10   71.16
  -7   4  10  247.13   86.30
  -9   3   0 1180.96  115.93
  -9  -3   0 1082.47  118.89
  -8   4   5  117.28   45.57
  -8   4   5   55.50   43.93
  -8  -4   5  112.45   46.20
  -9   0  -8    4.19   53.35
  -2  -6  11  557.48  125.19
  -2  -6  11  705.85   89.05
  -2   6  11  855.80   99.26
   2  -6 -11  605.35   91.88
  -9   3   2  791.53   97.70
  -9   3   2  676.94  168.03
  -9  -3   2  900.08  110.05
  -4  -5  13  363.49   62.70
  -4   5  13  382.49   64.12
   5  -6   4   51.38   42.12
   5   6   4   37.65   44.44
  -5  -6  -4   69.57   37.72
  -5   6  -4   30.45   36.68
  -3  -6  10  582.70   95.35
  -3  -6  10  545.27  110.43
  -7  -5  -2   55.14   33.97
  -7  -5  -2   45.02   39.83
   7   5   2   49.86   35.33
  -4  -4 -15  485.60   73.98
   4   4  15  341.36   75.01
  -4   4 -15  322.44   62.99
   4  -4  15  422.76   96.43
   1   7   4  502.25   93.53
   1  -7   4  662.95   82.34
   1  -7   4  621.31   89.21
  -1   7  -4  445.24   77.09
   2  -7  -2  472.66   98.39
   2   7  -2  154.99  137.57
  -2  -7   2  504.03   64.50
  -2   7   2  375.12   91.10
   1  -5  15  839.33  146.69
  -1  -5 -15  992.57  107.58
  -1   5 -15  711.92   93.80
  -8  -2  12 1322.13  187.55
  -8   2  12 1041.28  177.53
  -8   2  12 1367.54  134.60
  -9   0  10  191.41   80.37
  -4   2  19  200.95   76.57
  -4  -2  19  277.50   79.38
  -4   2  19  296.28   66.68
   2  -7   2  507.55   77.32
   2   7   2  458.46  116.19
  -2   7  -2  605.08   72.03
  -9  -3  -1 1120.15  130.32
  -9   3  -1 1190.75  136.81
  -7  -3  13   73.25   42.63
  -7   3  13  104.84   39.60
  -7   3  13   51.67   42.84
   3   0  20   13.64   46.43
   3   0  20   18.21   45.89
  -9   3   3 1423.44  182.20
  -9  -3   3 1591.95  158.69
  -9   3   3 1642.05  153.94
  -9  -2  -6  228.19   62.06
  -9  -2  -6  224.39   64.80
  -9   2  -6  161.63   61.12
  -6   5   9  476.86   76.06
  -6  -5   9  438.43   72.86
  -6   5   9  248.28   99.46
  -7  -5   4  398.11   68.49
  -7   5   4  560.16   83.16
  -5   2  18  383.61   93.44
  -5   2  18  561.90   89.43
  -5  -2  18  484.75  109.02
   2  -4  17   21.65   42.52
  -2   4 -17   78.97   36.28
   2   4  17   85.61   47.09
  -2  -4 -17   38.34   35.76
   0   7  -5   71.30   58.29
   0   7   5  206.09   64.04
   0  -7   5  278.62   61.59
   0  -7   5  267.03   56.61
   3   3  18  103.65   52.51
  -3   3 -18   96.56   44.44
  -5   0  19  338.18   89.74
  -4   3 -17 1027.93  130.04
   4   3  17 1080.06  147.05
  -9   2   8  184.81   69.11
  -9   2   8  282.59   63.61
  -9  -2   8  219.15   60.45
  -8   3  10 1019.13  203.87
  -8  -3  10 1394.81  146.30
  -8   3  10 1345.34  132.00
  -4   4  16    2.81   36.19
  -4  -4  16   10.33   36.26
  -4   4  16   10.48   32.29
   2   7  -3   46.35   95.38
  -2   7   3  196.11   46.18
   2  -7  -3  351.61   69.89
  -2  -7   3  317.52   57.38
  -4   0  20  127.19   53.73
  -4   0  20  104.14   49.71
  -2   5  15   -2.21   37.99
  -2  -5  15    5.14   28.13
  -2  -5  15    3.28   41.45
   5  -2  17   90.94   49.56
  -5   2 -17   88.65   50.37
   5   2  17   97.34   57.66
  -8  -4  -4  467.39  113.39
  -8  -4  -4  515.07   76.85
  -8   4  -4  463.65   82.79
  -7   0  16  949.15  149.70
   5   0  18  131.90   50.65
   5   0  18  159.86   67.30
 -10   0   1  407.10   81.47
 -10   0   1  364.28   92.72
  -8   0 -12   19.89   45.63
   6   3  14  469.57   93.95
  -6  -3 -14  585.11   78.18
  -6   3 -14  593.63   97.25
   6  -3  14  569.60  121.12
   7   5   3  478.93   91.03
  -7  -5  -3  574.61   80.17
  -7  -5  -3  466.10   88.46
  -7   5  -3  489.05   66.12
  -6   4  13   95.21   55.83
  -6  -4  13  246.63   53.79
  -6   4  13  188.05   47.80
  -9  -3  -2   -5.70   33.68
  -9  -3  -2    5.76   37.59
  -9   3  -2   66.97   46.87
   1  -1  21   36.40   39.41
   1  -1  21   31.78   41.37
   1   1  21   16.59   34.56
   1   1  21   23.12   45.74
 -10   0   2  225.71   59.83
 -10   0   2  197.90   59.81
  -6   5  -8  192.21   50.94
  -6  -5  -8  143.03   42.22
   6  -5   8  109.41   50.23
   6   5   8  211.12   67.78
   1   7  -5 1187.65  125.97
  -1  -7   5 1047.20  102.85
  -1  -7   5 1084.75  104.32
  -1   7   5 1274.78  113.54
 -10   0   0  829.30  131.11
 -10   0   0  830.24  105.55
   2   7   3  174.98   61.18
   2  -7   3  146.52   48.55
  -2   7  -3  157.63   42.74
   4  -1  19  392.91  105.71
   4   1  19  435.28  111.69
   4   1  19  496.30   97.73
  -4   1 -19  520.82  101.63
  -2   1  21 1531.22  184.53
  -2  -1  21 1532.73  195.42
  -2   1  21 1642.50  204.14
  -9  -3   4  652.32   85.72
  -9   3   4  713.86   95.57
  -9   3   4  481.10  160.01
   7  -4   9  538.13   78.77
   7   4   9  565.57   94.12
  -7   4  -9  519.89   80.85
  -7  -4  -9  695.30  105.78
  -9   1  -8  208.62   89.78
  -9  -1  -8  153.06  103.50
  -3   4  17  532.38   81.94
  -3  -4  17  462.21  102.29
  -2   6 -11  193.35   45.70
   2  -6  11  243.49   65.27
   2   6  11  283.42   77.93
  -2  -6 -11  208.72   51.49
   2  -6  11  184.13   73.99
   0  -6  12   43.51   42.08
   0  -6  12   27.88   34.11
   0   6  12   44.98   41.16
   0   6 -12   32.98   26.85
   0  -6 -12   41.15   41.21
  -8   4   6  121.42   61.81
  -8   4   6  244.88   58.64
  -8  -4   6  153.80   41.42
  -4   6  -8   81.58   37.01
   4   6   8   65.36   47.95
  -4  -6  -8   81.63   34.77
   4  -6   8   84.45   46.56
  -5   6   6  435.99  166.94
  -5  -6   6 1006.08  124.73
  -5  -6   6  908.45   94.69
   1  -7   5  791.49   91.96
  -1  -7  -5  767.43   79.45
  -1   7  -5  539.68   86.77
   1   7   5  644.62  114.18
   1  -7   5  815.61   90.18
   5  -6   5  561.77   86.02
  -5  -6  -5  692.02   76.24
  -5   6  -5  649.95   79.79
   5   6   5  642.56   98.12
  -4   3  18   68.84   42.49
  -4   3  18   57.57   35.86
  -9   1  10  781.71   92.34
  -9   1  10  529.20   97.69
 -10   0   3  222.24   58.90
 -10   0   3  185.77   62.28
   2   2  20  460.84   88.13
  -2   2 -20  416.02  107.65
   2   2  20  420.09  109.89
   2  -2  20  569.57   84.20
 -10   0  -1  451.70   86.00
 -10   0  -1  419.33   97.35
  -7  -5   5  748.83   82.97
  -7   5   5  991.12  107.14
  -7   5   5  459.41  141.16
   1  -6 -12  109.04   42.05
  -1  -6  12  102.48   38.80
  -1   6  12   25.31   41.45
  -1  -6  12  115.88   40.63
   3  -1  20   34.24   44.34
   3   1  20   49.77   53.82
   3  -1  20   40.06   42.63
   3   1  20   50.68   40.60
  -7   2  15  345.13   87.19
  -7   2  15  474.86   75.38
  -4  -6   9  404.75   76.33
  -4  -6   9  459.71   77.09
  -2   7   4  754.80   81.55
   2   7  -4   71.72  110.31
   2  -7  -4  531.75   80.39
  -2  -7   4  640.94   74.89
  -3  -2  20  481.29  120.63
  -3   2  20  477.08   94.84
  -3   2  20  499.30   96.87
   3   6  10  965.91  144.35
   3  -6  10 1071.53  124.06
  -3  -6 -10  965.02  113.12
  -3   6 -10  834.01   99.24
   0   4 -18  178.00   45.84
   0   4  18  212.17   66.65
   0  -4  18  332.70   76.15
  -5   4  15   86.95   39.19
  -5  -4  15   51.93   39.19
  -5   4  15   40.32   34.66
  -5   1  19 1306.84  146.76
  -5  -1  19 1061.52  163.68
  -5   1  19 1202.43  162.37
  -5   3  17  790.71  149.58
  -5   3  17 1487.47  150.77
   6   4  12  243.78   74.13
  -6   4 -12  272.95   72.75
  -6  -4 -12  223.46   56.22
   6  -4  12  232.49   75.18
  -1   4  18  446.22   99.29
  -1  -4  18  426.01  101.82
   1   4 -18  364.34   79.85
  -4   1  20   10.03   35.26
  -4  -1  20   19.53   37.47
  -4   1  20   24.09   40.41
  -9  -3  -3 1397.05  147.41
  -9   3  -3 1560.65  153.17
  -9  -3  -3 1448.48  173.49
   7  -3  12   57.71   46.02
  -7  -3 -12   63.61   36.98
   7   3  12  102.21   59.41
  -7   3 -12  101.12   53.63
  -7  -3 -12   52.87   34.80
  -3  -5 -14  371.19   68.02
   3  -5  14  301.79   73.10
  -3   5 -14  286.65   58.94
   3   5  14  370.21   83.74
  -5  -5  12  592.52   85.50
  -5   5  12  777.24   88.85
  -5   4 -14  262.70   60.19
  -5  -4 -14  302.55   61.84
   5  -4  14  294.50   88.18
   5   4  14  272.62   76.45
  -7  -1  16   51.58   37.23
  -7   1  16   62.04   34.91
  -7   1  16   52.24   37.66
  -8   0  14  493.46  104.88
   2   3  19  930.65  122.61
  -2   3 -19  823.24  129.94
   2   3  19  653.54  126.36
  -9  -3   5  220.44   69.71
  -9   3   5   78.74   51.51
  -9   3   5  194.97   54.34
   5   1  18  174.01   67.59
  -5   1 -18  162.07   60.33
   5  -1  18  160.01   59.28
   5   1  18  149.07   56.11
  -7  -5  -4  406.17   77.84
   7   5   4  330.73   75.76
  -7   5  -4  343.36   68.55
   0   7  -6  893.34  157.66
   0  -7   6 1448.00  132.62
   0  -7  -6 1530.23  132.27
   0   7   6  871.59   95.64
   0  -7   6 1159.21  112.73
   2  -7   4  462.12   83.33
  -2   7  -4  427.63   70.19
   2   7   4  212.26  137.49
   2  -7   4  542.81   82.78
  -2  -7  -4  483.13   74.30
  -6   0  18   15.82   36.18
  -5   3 -16  166.61   54.66
 -10   0   4    8.77   44.62
 -10   0   4   27.41   39.06
 -10  -1   1  140.24   49.05
 -10  -1   1  134.32   52.09
 -10   1   1  156.08   51.35
  -8   1 -12 1537.11  165.53
  -8  -1 -12 1274.79  176.34
  -5   5 -11  160.94   48.34
  -5  -5 -11  131.27   36.19
   5   5  11  150.69   56.68
   5  -5  11  142.00   58.48
 -10   0  -2  717.99  106.59
 -10   0  -2  654.92  119.40
   1  -6  12  161.32   55.97
   1  -6  12  219.40   55.37
   1   6  12  280.91   76.19
  -1   6 -12  254.35   51.68
  -1  -6 -12  234.66   56.23
 -10   1   2   28.59   38.45
 -10  -1   2   13.57   38.08
 -10  -1   2    9.57   42.22
  -8  -4  -5  610.94   92.57
  -8  -4  -5  536.66  105.21
 -10   1   0   21.21   44.23
 -10  -1   0   18.13   39.09
 -10  -1   0   28.59   43.51
 -10   1   0   39.12   38.30
  -6   2  17  356.46   66.31
  -6  -2  17  317.83   80.45
  -6   2  17  285.81   81.87
   2   0  21  654.81  138.16
   2   0  21  712.67  113.02
  -8   2 -11   58.47   51.91
  -8  -2 -11   88.92   54.74
  -8  -2 -11   82.98   36.80
  -8  -3  -9  792.84  115.73
  -8  -3  -9  891.74  135.57
  -8  -3  -9  769.78  104.33
  -3   0  21  199.29   55.16
  -3   0  21  197.57   54.91
  -9  -2  -7   23.78   35.45
  -9  -2  -7   27.37   41.67
  -9   2  -7   32.89   46.56
   2  -5  15  177.10   65.63
  -2   5 -15  197.30   47.09
   2   5  15  271.45   70.45
  -2  -5 -15  231.57   51.97
  -3   3  19  253.96   68.78
  -3   3  19  195.52   54.96
   1   7  -6   59.34   32.42
  -1  -7   6  160.34   44.86
  -1   7   6   61.46   46.67
  -1  -7   6  172.24   46.52
  -9   0  -9  353.45   81.72
  -7   4  11  178.85  104.07
  -7  -4  11  142.51   50.55
  -7   4  11  249.95   55.21
 -10  -1   3    7.06   38.35
 -10  -1   3    1.52   40.02
 -10   1   3    9.37   35.73
  -9  -2   9   80.25   45.14
  -9   2   9   54.93   40.45
  -9   2   9   30.29   42.75
 -10   1  -1   32.45   47.31
 -10  -1  -1   29.73   40.76
 -10  -1  -1   38.18   40.67
 -10   1  -1   25.60   38.33
  -8   4   7   84.04   58.94
  -8  -4   7  135.20   45.23
  -8   4   7  176.40   49.92
  -3  -6  11  228.87   55.55
  -3  -6  11  260.58   62.24
  -2  -7   5  455.86   86.34
   2  -7  -5  396.53   90.90
  -2  -7   5  517.05   65.39
  -2   7   5  518.98   65.34
  -7  -5   6  640.87   83.71
  -7   5   6  636.32   81.45
  -7   5   6  282.81  111.45
  -3   7   0  585.59   72.34
   3   7   0  492.30   80.59
  -3  -7   0  580.50   68.74
   3  -7   0  463.88   94.94
  -7   0 -15  899.35  143.24
  -9   0  11   41.99   44.95
  -3  -7   1  151.87   41.78
   3  -7  -1  120.61   44.95
   3   7  -1   78.14   42.57
  -3   7   1   75.92   37.79
  -6  -5  10  495.80   59.52
  -6   5  10  636.12   80.42
  -6   5  10  329.44  136.07
   1   7   6  771.86  113.93
  -1  -7  -6  625.03   71.45
   1  -7   6  631.09  102.06
   1  -7   6  582.43   77.36
  -1   7  -6  561.00  110.82
  -5  -6   7 1530.97  161.29
  -5   6   7  717.55  209.96
  -5  -6   7 1818.27  156.66
  -1  -4 -18  537.38   73.34
   1  -4  18  553.98  111.75
   1   4  18  579.68  101.15
  -1   4 -18  489.49   72.96
  -4  -5 -13  481.67   80.37
   4   5  13  368.64   79.87
  -4   5 -13  328.03   62.52
   4  -5  13  531.74  124.39
   5  -6   6   28.02   39.33
   5   6   6   38.17   44.23
  -5   6  -6   38.22   36.03
  -5  -6  -6   31.13   33.98
  -3   7  -1  729.87   82.02
   3   7   1  620.25   94.83
   3  -7   1  490.59   74.44
 -10   0   5  541.22   84.09
  -2  -6  12  269.90   83.01
  -2  -6  12  280.26   62.54
 -10   0  -3   50.57   47.01
 -10   0  -3   38.40   42.61
  -9  -3  -4  911.72  108.05
  -9  -3  -4  874.51  153.14
  -9   3  -4 1016.64  118.42
  -3   7   2  378.16   65.21
   3  -7  -2  303.67   71.82
  -3  -7   2  395.39   68.58
   3   7  -2  417.37   89.94
  -8  -1  14  320.15   82.42
  -8   1  14  239.49   93.52
  -8   1  14  255.92   52.77
  -6  -1  18   21.56   39.74
  -6   1  18   47.45   42.28
  -6   1  18   22.50   33.68
  -2  -4  18  705.54  100.92
  -2  -4  18  858.29  148.99
  -2   4  18  823.34  123.52
  -8  -3  11  721.13   98.55
  -8   3  11  615.98   85.80
  -8   3  11  424.96  116.50
 -10  -1   4   49.89   47.47
 -10   1   4   45.41   39.19
 -10   1   4   41.48   46.01
  -9   3   6  104.51   44.23
  -9   3   6   39.43   37.87
  -9  -3   6  120.53   49.92
   0   5  16  541.01   85.19
   0   5 -16  557.09   82.66
   0  -5 -16  699.95  100.74
   0  -5  16  698.48  104.34
   6   0  17  136.61   50.65
   2  -7   5  105.36   52.36
   2   7   5   45.19   55.94
  -2  -7  -5  118.17   38.69
  -2   7  -5   63.96   34.41
   2  -7   5   99.54   43.55
 -10  -1  -2  103.91   45.47
 -10   1  -2   77.38   44.45
 -10  -1  -2   94.76   51.02
 -10   1  -2   74.65   51.47
  -8   2  13  424.45  112.00
  -8   2  13  540.64   72.80
   0   2  21  965.32  136.24
   0   2  21  853.31  130.15
   0  -2  21  829.02  130.47
  -1  -2  21  505.65  105.58
  -1   2  21  500.74   92.33
  -1   2  21  360.49   72.16
  -3  -5  15  100.14   43.71
  -3  -5  15   72.88   35.80
  -3   5  15  111.40   42.46
  -6   2 -16  932.89  139.78
   6  -2  16 1069.84  169.77
  -7   2 -14  171.24   59.13
   7   2  14  151.86   55.84
  -1   5  16  431.48   77.07
  -1  -5  16  563.09  105.08
  -1  -5  16  510.00   70.02
  -7   5  -5   62.10   39.62
  -7  -5  -5   67.54   39.50
   7   5   5   61.50   46.63
   2  -1  21  654.27  135.76
   2   1  21  685.26  111.27
   2   1  21  628.95  126.83
   2  -1  21  599.53   93.30
  -3   7  -2  541.14   69.42
   3  -7   2  455.22   93.60
   3   7   2  552.98   89.27
   6   5   9  168.68   59.70
   6  -5   9   88.46   46.71
  -6  -5  -9   89.77   37.42
  -6   5  -9  172.43   52.05
  -4  -5  14  295.69   84.91
  -4   5  14  408.90   74.38
  -3  -1  21  356.26   88.26
  -3   1  21  348.12   95.13
  -3   1  21  286.04   70.85
   4  -6   9   -8.19   40.18
  -4   6  -9   15.68   33.54
  -4  -6  -9   11.08   30.83
   4   6   9    6.32   48.66
  -9   1  -9   56.09   50.20
  -9  -1  -9  103.21   57.59
  -3  -7   3 1061.10   98.86
   3  -7  -3  792.79  114.22
  -3   7   3 1016.30   96.26
   0   3 -20  514.91   91.27
   0   3  20  579.06   96.50
   0  -3  20  520.87  105.82
  -7   3  14   87.17   65.38
  -7  -3  14  139.41   47.91
  -7   3  14  173.79   46.34
  -1   3  20  190.77   70.20
   1   3 -20  132.50   45.93
  -1  -3  20  136.56   46.85
  -1   3  20  111.06   39.46
   0  -7   7  850.47   92.41
   0  -7  -7  866.51   91.75
   0   7   7  898.58  133.68
   0   7  -7  669.13   99.86
   0  -7   7  874.65   97.17
  -6   3  16   50.28   39.97
  -6  -3  16  105.59   46.47
  -6   3  16  100.57   40.04
   7   4  10  367.83   83.82
  -7   4 -10  356.85   82.19
   7  -4  10  285.89   74.05
  -7  -4 -10  312.27   67.50
  -8  -4  -6  146.96   64.97
  -8  -4  -6  140.59   44.40
  -8  -4  -6  159.74   45.39
  -7  -1 -15  326.01   95.47
  -9   1  11   71.83   38.17
  -9   1  11   47.51   41.21
  -6  -6   1  541.70   68.05
  -6  -6   1  480.11   87.34
  -6   6   1  530.47   73.73
  -4  -6  10  277.82   62.39
  -4  -6  10  276.82   58.63
  -6   6   0  122.91   44.55
  -6  -6   0  128.64   43.56
   6   6   0  113.44   43.82
   3  -4  17  417.62  107.13
  -3   4 -17  394.98   87.01
  -3  -4 -17  445.40   85.65
  -2  -7   6  983.79   95.71
  -2   7   6  879.17   89.74
  -2  -7   6  783.83  132.25
 -10  -1   5  131.87   54.22
 -10   1   5  119.99   52.31
 -10   1   5  155.07   47.87
 -10   0   6 1002.63  116.24
  -1   7   7   74.80   38.22
  -1  -7   7  111.95   44.17
   1  -7  -7  100.15   44.41
  -1  -7   7   88.60   37.76
   3   7   3  536.97   99.71
   3  -7   3  403.11   83.68
  -3  -7  -3  555.12   68.55
  -3   7  -3  489.04   59.11
  -6  -6   2  316.24   60.19
  -6   6   2  284.37   64.59
 -10  -1  -3   86.18   45.64
 -10  -1  -3  107.61   46.23
 -10   1  -3   99.84   49.59
  -7   5   7  387.47   69.85
  -7   5   7  203.87   90.92
  -7  -5   7  348.98   61.72
   4   4  16  445.95   89.31
  -4  -4 -16  357.90   78.98
   4  -4  16  269.45   86.11
  -4   4 -16  408.59   78.20
 -10   0  -4    4.03   40.07
 -10   0  -4   13.80   42.56
   1  -5  16  432.19  102.61
  -1   5 -16  392.16   78.53
  -1  -5 -16  474.50   89.13
   2  -6  12  410.07   82.26
   2   6  12  439.06   95.08
   2  -6  12  393.21   84.38
  -2  -6 -12  485.87   66.07
  -2   6 -12  344.24   57.63
  -6   6  -1  493.00   72.73
  -6  -6  -1  505.69   69.20
   6   6   1  469.93   77.77
  -1   0  22  321.66   76.26
  -1   0  22  326.84   93.49
   0   0  22 2040.24  178.53
   0   0  22 1881.81  210.99
  -6  -4  14 1107.30  150.02
  -6   4  14 1160.54  124.74
  -6   4  14  623.38  131.36
  -6   1 -17  374.35   90.30
   6  -1  17  526.27  119.16
   6   1  17  325.44   76.58
  -8   0 -13  374.20   96.76
  -8   4   8  187.04   47.58
  -8   4   8  113.75   54.39
  -8  -4   8  262.91   48.18
   1  -2  21   19.12   37.19
   1   2  21   16.81   35.76
  -1   2 -21   20.74   41.12
   1   2  21   23.16   42.31
   0  -6  13   21.55   39.20
   0  -6 -13   36.36   38.29
   0  -6  13   29.43   31.03
   0   6  13   32.90   42.71
  -3   7   4  379.79   53.80
   3  -7  -4  395.60   69.51
  -3  -7   4  521.55   65.93
  -9   3  -5  129.95   55.09
  -9  -3  -5   38.18   34.13
  -9  -3  -5   32.26   42.56
  -3   6 -11  450.61   65.17
   3   6  11  599.24   92.82
   3  -6  11  416.28   80.03
  -3  -6 -11  343.78   58.89
  -1  -7  -7  394.16   55.83
   1  -7   7  401.15   63.43
   1  -7   7  421.84   63.72
  -1   7  -7  253.11   52.26
   1   7   7  207.91   83.24
   4   2  19  604.15  122.43
   4   2  19  735.54  122.72
  -4   2 -19  675.53  116.81
   4  -2  19  552.54  127.89
  -2   2  21   88.88   63.39
  -2  -2  21  104.61   43.97
  -2   2  21   69.80   39.42
  -9   2  -8  779.61  110.22
  -9  -2  -8  586.13  103.30
  -9  -2  -8  620.83  115.65
  -5  -6   8  769.32   91.32
  -5  -6   8  629.99  101.29
  -9  -3   7  240.93   70.40
  -9   3   7  188.12   73.93
  -9   3   7  286.22   54.46
  -6   6   3  208.09   50.27
  -6  -6   3  118.37   41.60
   1  -6 -13  463.35   77.43
  -1  -6  13  544.20   76.71
  -1  -6  13  435.70   73.27
  -1   6  13  485.75   78.81
  -2  -5  16   77.96   34.78
  -2   5  16   86.33   47.69
  -2  -5  16   64.79   39.54
   2   7   6  114.04   47.95
  -2  -7  -6   79.46   40.61
   2  -7   6   79.85   41.38
  -2   7  -6  115.42   39.89
   2  -7   6   78.39   41.66
  -5  -6  -7    2.11   34.78
  -5   6  -7    1.77   30.49
   5  -6   7   11.69   38.84
   1   3  20  269.48   67.17
   1  -3  20  294.70   79.48
  -1   3 -20  205.37   58.95
  -6   6  -2  448.59   69.96
  -6  -6  -2  576.76   73.08
   6   6   2  451.52   78.63
  -9  -2  10   87.14   50.13
  -9   2  10   44.65   39.32
  -9   2  10   45.85   44.51
  -6   3 -15  427.87   75.04
   6  -3  15  456.56  104.40
   6   3  15  377.55   80.39
  -4  -4  17   -1.91   38.20
  -4   4  17    3.72   36.48
  -7   0  17  639.07  108.71
  -2  -3  20  894.73  128.61
  -2   3  20  964.62  140.86
  -2   3  20  780.69  106.89
   3  -2  20  489.53  124.72
   3   2  20  485.41   93.62
  -3   2 -20  419.94   77.36
   3   2  20  361.25   89.52
   7   5   6  626.63   97.88
  -7   5  -6  575.39   88.21
  -7  -5  -6  491.77   75.74
  -8  -3 -10  359.81   72.27
  -8  -3 -10  326.67   60.01
  -8  -3 -10  349.14   77.93
  -5   5  13  387.95   56.22
  -5  -5  13  279.19   52.45
   4   0  20  723.94  110.56
   4   0  20  700.70  107.48
   3  -7   4  122.49   50.28
  -3  -7  -4  148.05   40.11
   3   7   4  218.15   71.13
  -3   7  -4  162.10   40.78
  -2   4 -18  557.47   93.11
   2  -4  18  545.99  127.78
  -2  -4 -18  555.38   83.56
   2   4  18  647.82   98.87
  -9   0 -10  300.43   67.90
  -5   2  19   75.63   40.87
  -5  -2  19   68.73   41.56
  -5   2  19   91.88   43.15
   5   5  12  372.98   83.58
  -5   5 -12  342.51   58.62
   5  -5  12  571.45  111.92
  -5  -5 -12  487.49   65.66
   6  -4  13 1264.95  204.48
  -6  -4 -13 1212.77  128.46
  -6   4 -13 1145.69  131.15
   6   4  13  837.24  120.99
 -10   1   6    5.52   43.29
 -10   1   6    5.07   33.78
 -10  -1   6    5.02   43.29
   4   3  18  510.43   87.47
  -4   3 -18  474.81   88.44
  -4   2  20  286.30   66.42
  -4  -2  20  359.35   97.34
  -4   2  20  431.59   76.45
  -7  -4  12  305.61   54.59
  -7   4  12  128.04   77.17
  -7   4  12  291.33   49.53
  -6   5  11  269.21  121.42
  -6   5  11  604.68   80.46
  -6  -5  11  621.64  113.39
  -7   3 -13  211.82   56.61
  -7  -3 -13  228.59   47.89
   7  -3  13  198.65   59.92
   7   3  13  201.29   65.07
 -10  -1  -4   28.03   44.37
 -10   1  -4   25.01   44.92
 -10  -1  -4   33.57   45.09
  -6  -6   4  291.11   49.23
  -6  -6   4  292.89   59.30
  -7  -2  16  329.82   82.74
  -7   2  16  453.75   67.06
  -7   2  16  326.82   76.95
  -1  -6 -13   31.50   36.69
   1  -6  13   22.54   32.63
   1  -6  13   15.70   39.18
  -1   6 -13   40.71   29.32
   1   6  13   42.19   47.88
  -1  -1  22  111.16   44.34
  -1   1  22  143.69   51.42
  -1   1  22  132.11   47.51
   0   1  22  207.31   67.99
   0  -1  22  250.12   62.64
   0  -1  22  235.47   70.40
   0   1  22  222.24   63.08
  -5   2 -18  376.87   71.50
   5  -2  18  264.79   76.79
   5   2  18  366.13   77.81
  -2   0  22   12.28   41.91
  -2   0  22    9.38   38.30
 -10   2   1   30.41   40.88
 -10  -2   1   27.78   39.32
 -10   2   1   11.11   45.29
  -8  -2 -12   70.72   49.90
  -9   0  12   28.77   43.38
   1   0  22   45.95   39.03
   1   0  22   41.33   43.95
 -10   0   7  449.83   70.08
   3   3  19  379.04   74.33
   3  -3  19  278.02   79.53
  -3   3 -19  332.94   68.92
  -8   1 -13  513.15  112.20
  -8  -1 -13  414.95   93.42
  -8   0  15   -4.46   42.53
   3  -7  -5  413.59   73.39
  -3   7   5  650.52   76.74
  -3  -7   5  497.97   65.42
  -3  -7   5  460.82   69.93
  -5   0  20  359.27   81.60
 -10   2   2  275.15   57.16
 -10  -2   2  292.83   59.79
 -10   2   2  252.84  110.74
  -3  -6  12  238.27   52.94
  -3  -6  12  255.06   56.49
 -10   2   0    5.92   50.25
 -10  -2   0    0.64   39.64
 -10   2   0   -0.71   40.50
  -6  -6  -3  122.24   44.11
  -6   6  -3   40.76   38.73
   6   6   3   39.57   39.31
   0  -7  -8  608.73   74.92
   0  -7   8  510.80   68.77
   0   7   8  739.68  103.64
   0  -7   8  558.46   75.50
   0   7  -8  385.22   93.49
  -5   4  16   30.40   36.09
  -5  -4  16   67.82   46.52
  -5   4  16   13.64   30.39
  -3  -4  18  921.13  148.90
  -3   4  18  910.33  124.39
 -10   0  -5  558.63  106.85
 -10   0  -5  700.67  102.85
  -2  -7   7  223.05   50.82
  -2  -7   7  191.29   56.88
  -2   7   7  162.38   44.09
  -8  -4  -7  542.39   93.21
  -8  -4  -7  552.88  101.64
  -8  -4  -7  581.27   82.64
   3  -5  15  376.00   82.10
   3   5  15  424.01   81.38
  -3   5 -15  359.44   59.07
  -3  -5 -15  417.38   72.18
   3   0  21  182.16   71.47
   3   0  21  190.36   61.09
   5   0  19  126.55   56.90
   5   0  19  132.26   58.04
  -5   4 -15   77.22   41.02
   5  -4  15  128.38   54.93
  -5  -4 -15   94.91   36.04
   5   4  15   95.78   60.94
  -8   3  12  115.82   68.99
  -8  -3  12  175.11   55.58
  -8   3  12  203.88   44.46
  -4   0  21  262.60   82.09
  -7   5   8  177.86   76.47
  -7   5   8  471.10   68.65
  -7  -5   8  422.98   80.72
 -10  -2   3  263.63   59.30
 -10   2   3  222.87   95.41
 -10   2   3  372.00   69.88
 -10   2  -1  139.07   48.97
 -10  -2  -1  116.33   47.83
 -10  -2  -1   91.85   40.25
 -10   2  -1  114.06   56.77
  -1  -7   8  810.73   93.06
   1  -7  -8 1001.45  106.62
  -1  -7   8  936.79   94.89
  -1   7   8 1044.57  113.86
  -6  -5 -10  429.36   59.79
   6  -5  10  461.31  105.52
  -6   5 -10  375.48   61.38
   6   5  10  389.22   81.51
  -4   3  19   48.19   34.64
  -4   3  19   70.88   43.41
  -7   1  17  189.06   43.24
  -7  -1  17  167.53   50.81
  -7   1  17  165.94   53.93
   4   6  10  560.34   92.02
  -4  -6 -10  484.16   81.08
   4  -6  10  627.59  128.98
  -4   6 -10  471.94   67.70
  -2  -6  13  320.69   56.84
  -2  -6  13  369.50   61.98
  -9   3  -6  285.49   61.79
  -9  -3  -6  243.63   57.48
  -9  -3  -6  264.42   75.41
  -5   3  18  676.90  117.20
  -5   3  18 1153.08  136.69
   4   1  20 1065.68  152.75
   4  -1  20 1296.40  210.26
  -4   1 -20 1207.50  189.73
   4   1  20 1372.19  168.88
  -9  -1 -10  538.28  106.86
  -9   1 -10  534.88   91.18
  -9   3   8   71.12   41.83
  -9   3   8   30.61   39.19
  -9  -3   8   74.44   40.69
   3  -7   5  416.04   73.01
   3  -7   5  573.81   87.73
   3   7   5  695.19  111.52
  -3  -7  -5  467.63   62.58
  -3   7  -5  482.16   65.91
  -6  -6   5  570.87   71.92
  -6  -6   5  505.64   82.93
  -8   4   9  449.91   67.57
  -8  -4   9  390.42   59.18
  -8   4   9  231.57   90.44
  -5   3 -17  248.01   62.39
  -2  -5 -16  779.39  102.43
   2   5  16  597.63  116.13
  -2   5 -16  517.00   78.24
   2  -5  16  536.60   83.08
   1  -7   8  883.82  151.25
  -1   7  -8  764.14   92.01
   1   7   8  953.60  119.69
   1  -7   8  942.71  111.53
  -1  -7  -8 1018.36   99.31
   2  -7   7  169.91   52.17
  -2   7  -7  208.80   42.06
  -2  -7  -7  213.38   43.63
   2  -7   7  183.79   67.12
   2   7   7  232.56   62.78
  -4   5 -14  374.94   56.96
   4   5  14  433.35   85.35
  -4  -5 -14  340.67   66.58
   4  -5  14  341.92   78.92
  -8   2  14   36.48   34.38
  -8   2  14    8.68   37.11
  -4  -6  11  546.66   87.63
  -4  -6  11  465.41   83.87
   0   4 -19  447.80   74.10
   0   4  19  635.90  127.33
   0  -4  19  515.32  105.77
  -6  -2  18   48.31   38.62
  -6   2  18   46.57   37.62
  -6   2  18   22.25   32.51
 -10   2   4   98.47   62.57
 -10  -2   4  196.34   66.65
 -10   2   4  149.06   48.09
  -2  -1  22  940.03  129.28
  -2   1  22  935.93  136.46
  -2   1  22  985.36  154.45
  -9   1  12  145.54   41.75
  -9  -1  12  151.77   68.04
  -9   1  12  104.75   51.75
   1   1  22   83.87   49.10
   1  -1  22  117.60   53.12
   1   1  22   89.01   52.81
   1  -1  22  115.25   52.69
 -10  -1   7  101.72   59.78
 -10   1   7  147.35   55.56
 -10   1   7  166.49   48.50
  -1  -4  19  932.03  145.51
  -1   4  19  806.18  125.05
  -6   0  19   59.41   42.68
  -8   1  15  116.31   38.31
  -8   1  15   89.37   48.12
  -8  -1  15   55.10   40.03
 -10   2  -2   85.04   46.45
 -10  -2  -2   73.10   46.19
 -10  -2  -2   51.46   36.91
  -5  -1  20 1447.52  186.55
  -5   1  20 1418.06  179.87
  -5   1  20 1501.79  143.62
  -5  -6   9  138.38   52.20
  -5  -6   9  138.62   44.29
   6   6   4  397.78   73.62
  -6  -6  -4  326.24   50.79
  -6   6  -4  396.39   60.05
  -7  -4 -11   35.80   33.51
   7   4  11  122.97   58.19
  -7   4 -11  106.36   47.67
   7  -4  11   26.53   42.69
  -2   2 -21  551.51  104.23
   2   2  21  594.02  114.16
   2   2  21  495.08  107.58
   2  -2  21  630.22  135.46
 -10  -1  -5  297.88   73.86
 -10  -1  -5  272.74   62.51
 -10   1  -5  273.28   65.55
   5  -6   8   17.56   39.64
   5   6   8   29.76   44.60
  -5   6  -8   27.31   34.52
  -5  -6  -8   20.37   32.51
  -7  -5  -7  103.40   43.74
  -7   5  -7   52.23   39.40
   7   5   7   65.39   51.43
   4   7   0  415.76   67.81
  -4   7   0  388.69   55.37
  -3  -7   6  589.97   88.01
  -3  -7   6  599.19   72.17
  -3   7   6  741.69   81.33
  -4  -7   1  614.99   72.85
  -4   7   1  569.67   82.65
  -3   2  21  482.93  103.17
  -3   2  21  504.35  101.00
  -3  -2  21  513.02  111.72
   3  -1  21   16.24   43.37
   3  -1  21   13.97   37.71
   3   1  21   -1.48   45.70
   3   1  21    1.85   43.17
  -7   0 -16   -1.14   46.69
   5   1  19   70.22   46.42
   5   1  19   71.53   52.91
  -5   1 -19   85.45   51.77
   5  -1  19   64.21   48.52
  -9  -2  -9  146.46   71.17
  -9  -2  -9  157.82   68.06
  -9   2  -9  185.31   75.95
  -4  -5  15  250.67   87.72
  -4   5  15  276.18   53.96
  -4  -1  21  377.93  103.59
  -4   1  21  443.95  100.95
  -4   1  21  427.60   99.92
  -4   7  -1  167.59   47.48
   4   7   1  134.43   45.42
   2  -3  20 1002.44  161.88
  -2   3 -20  827.58  129.45
   2   3  20  993.57  140.32
 -10   0   8 1032.89  156.96
  -4   7   2   15.73   35.14
  -4  -7   2   14.74   33.91
  -3  -5  16  116.77   41.48
  -3   5  16  119.00   46.20
  -3  -5  16  102.78   42.58
  -7  -3  15  154.87   48.74
  -7   3  15  120.07   38.57
  -7   3  15   68.32   51.14
   7  -2  15   -0.95   43.76
  -7   2 -15   -5.17   45.83
  -9   2  11   49.96   44.94
  -9   2  11   71.62   40.01
  -9  -2  11   29.62   40.66
 -10   0  -6  615.46  110.64
  -3  -3  20  262.36   68.70
  -3   3  20  339.58   73.60
  -3   3  20  267.86   66.74
   0  -5  17  580.45  113.02
   0   5  17  635.01  117.75
   0  -5 -17  596.79   84.79
 -10   2   5  102.08   63.04
 -10   2   5  183.69   47.55
 -10  -2   5  137.60   52.61
   2  -6  13  548.20  115.94
   2   6  13  827.69  139.37
  -2  -6 -13  758.48  102.31
  -2   6 -13  564.60   81.75
  -3   6 -12  177.63   44.20
   3  -6  12  312.39   67.20
  -3  -6 -12  276.46   49.61
   3   6  12  262.67   68.14
  -2   7   8  119.38   45.25
  -2  -7   8  208.13   44.94
  -2  -7   8  209.91   49.30
   2  -7  -8  203.46   50.01
 -10  -2  -3   28.70   41.16
 -10  -2  -3   19.66   35.08
 -10   2  -3   25.41   42.47
  -4  -7  -2  535.98   68.00
  -4   7  -2  479.25   68.89
   4   7   2  437.29   69.39
  -1   5  17  267.85   60.03
  -1  -5  17  214.31   65.09
  -6  -6   6  441.62   57.05
  -6  -6   6  371.91   62.94
  -6   6   6  231.74  117.89
  -1   4 -19  246.07   52.17
   1  -4  19  285.66   68.42
   1   4  19  311.10   70.96
  -4   7   3   78.13   40.08
  -4  -7   3  143.26   41.30
   6  -2  17  328.35   88.69
  -6   2 -17  319.36   70.37
   6   2  17  297.36   71.47
  -6  -1  19  127.97   56.10
  -6   1  19  133.09   44.74
  -6   1  19  130.31   50.25
  -3   0  22  436.89   82.46
   0  -7   9  477.82   74.53
   0  -7  -9  473.06   65.64
   0  -7   9  405.12   73.57
   0   7   9  706.30   89.31
  -9   4   1  336.50   61.02
  -9  -4   1  359.85   62.17
   3  -7   6   77.59   40.01
   3  -7   6  112.60   46.91
  -3   7  -6   93.93   39.46
   3   7   6  130.95   65.64
  -3  -7  -6  100.21   39.41
   2   0  22  875.96  118.37
   2   0  22  981.54  138.56
  -8   4  -8  534.67   84.08
  -8  -4  -8  464.87   80.62
  -6   3  17  207.07   49.58
  -6   3  17  114.52   54.04
  -6   4  15   99.00   67.80
  -6  -4  15  194.55   47.12
  -6   4  15  174.87   44.38
  -2   4  19  219.42   61.50
  -2  -4  19  229.13   60.08
   6   0  18 1384.45  195.77
   0  -6  14  165.66   63.54
   0  -6 -14  195.36   49.08
   0  -6  14  189.56   46.33
   0   6  14  180.15   66.60
  -7   5   9  153.20   92.60
  -7  -5   9  288.29   57.18
  -7   5   9  308.61   54.69
  -8  -3 -11  494.15   93.62
  -8  -3 -11  483.80   72.45
  -9  -4   0  306.25   65.89
  -9   4   0  344.46   66.64
  -9   4   2   90.21   42.54
  -9  -4   2   69.68   39.68
  -8  -5   1   22.12   35.58
  -8   5   1   55.36   41.95
   6  -6   5  427.54   88.07
  -6  -6  -5  576.94   72.12
  -6   6  -5  614.79   81.61
   6   6   5  734.28  120.29
  -9  -3  -7 1102.24  124.26
  -9  -3  -7  958.10  156.53
  -9   3  -7 1151.47  138.85
  -7  -1 -16  440.42   98.16
  -8   0 -14  193.79   63.20
  -8   5   0  166.19   48.83
  -8  -5   0  159.04   44.23
  -9   0 -11   97.99   54.84
  -6   5  12  365.95   55.48
  -6  -5  12  224.41   53.31
   1  -6 -14  369.43   60.15
  -1  -6  14  374.26   61.86
  -1  -6  14  461.95   70.57
  -8  -5   2  295.10   49.62
  -8   5   2  274.26   57.32
  -1  -7   9  217.19   49.96
  -1   7   9  215.65   51.19
   1  -7  -9  248.36   49.54
  -1  -7   9  243.40   46.43
  -9   3   9   14.93   39.79
  -9   3   9   28.43   34.98
  -9  -3   9   18.34   37.80
 -10  -1   8  350.80   90.37
 -10   1   8  459.59   71.10
 -10   1   8  381.40  101.98
  -9  -4  -1   37.03   38.81
  -9   4  -1   88.05   45.03
  -7   4  13   33.12   35.73
  -7  -4  13    5.15   36.48
  -7   4  13    6.64   32.12
  -4  -7  -3  653.37   73.14
  -4   7  -3  682.96   80.61
   4   7   3  580.99   87.87
  -5   5  14 1013.54  103.43
  -5  -5  14 1061.51  123.26
  -9  -4   3  188.82   45.08
  -9   4   3  182.14   64.70
  -9   4   3  282.94   56.76
  -8  -5  -1  243.74   50.05
  -8  -5  -1  215.90   51.29
   2   7   8   96.36   48.92
   2  -7   8  157.83   46.41
  -2   7  -8   87.29   33.23
   2  -7   8  163.30   57.07
  -2  -7  -8  169.09   43.31
  -9   0  13   11.60   38.30
  -3   7   7  594.30   72.99
  -3  -7   7  643.62   79.03
  -3  -7   7  508.90   80.17
 -10  -1  -6    3.57   41.01
 -10   1  -6   -0.69   42.87
 -10  -1  -6   10.05   45.79
  -4   7   4  118.33   40.35
  -4  -7   4  108.47   41.75
   1  -5  17  574.69  115.36
  -1  -5 -17  685.96  101.42
  -1   5 -17  552.41   81.54
   5  -5  13  467.78  120.18
  -5  -5 -13  436.38   66.56
  -5   5 -13  476.35   74.24
   5   5  13  508.11   87.72
   3  -4  18  228.42   75.43
   3   4  18  205.13   64.32
  -3   4 -18  200.49   50.79
  -4   4 -17  438.92   72.44
   4  -4  17  358.63   83.20
  -8  -5   3  637.21   80.63
  -8   5   3  621.61   80.75
  -8  -4  10  229.01   55.15
  -8   4  10  216.73   95.86
  -8   4  10  355.44   59.90
 -10   2   6  585.63  184.23
 -10  -2   6  737.48  125.05
 -10   2   6  853.33  105.44
  -1  -7  -9  159.11   44.33
   1   7   9  144.95   57.73
  -1   7  -9  234.57   51.28
   1  -7   9  155.30   46.23
   1  -7   9  126.89   60.53
  -3  -6  13  200.68   53.66
  -3  -6  13  197.62   56.47
 -10  -2  -4   29.06   38.32
 -10  -2  -4   27.60   44.84
 -10   2  -4   44.41   45.31
  -1  -2  22  547.79  111.19
  -1   2  22  480.48   93.06
  -1   2  22  612.04  112.00
   0  -2  22 1367.83  167.82
   0   2  22 1586.73  155.65
   0   2  22 1366.18  188.88
  -6   4 -14  480.11   76.25
   6  -4  14  616.14  102.34
  -6  -4 -14  533.95   77.93
   6   4  14  451.75   84.10
  -6   5 -11  210.58   50.78
   6  -5  11  212.95   65.15
   6   5  11  187.10   62.34
  -6  -5 -11  206.29   44.14
   1  -6  14  135.93   44.83
   1   6  14  155.58   56.59
  -1   6 -14  125.07   45.40
  -1  -6 -14  190.21   50.07
  -8  -2 -13  329.33   96.27
  -2  -5  17  146.16   43.83
  -2  -5  17  138.91   57.70
  -2   5  17  149.38   51.67
  -4  -6 -11  117.98   40.46
   4  -6  11  143.32   61.14
   4   6  11  150.18   61.54
  -4   6 -11  125.89   39.30
  -8  -3  13  913.94  126.70
  -8   3  13  956.87   96.46
  -8   3  13  641.03  128.51
   0  -3  21  409.01   87.55
   0   3 -21  365.02   84.98
   0   3  21  423.96   76.24
  -9   4  -2   77.76   44.76
  -9  -4  -2   60.43   36.18
  -3  -1  22  197.99   52.26
  -3   1  22  175.94   60.71
  -3   1  22  144.15   60.50
  -1   3  21  486.43  103.60
  -1  -3  21  312.92   78.24
   1   3 -21  385.98   85.11
   7   5   8  211.15   60.67
  -7   5  -8  190.27   49.29
  -7  -5  -8  181.39   42.50
   2  -1  22 1139.95  147.02
   2   1  22 1047.25  158.27
   2   1  22 1183.13  134.15
   2  -1  22 1112.17  117.58
   6   3  16  108.61   56.98
  -6   3 -16  116.53   52.94
  -5  -6  10  885.71   79.79
  -5   6  10  752.87   67.71
  -5  -6  10  661.05   96.58
   7   3  14  499.46   88.65
  -7   3 -14  526.62   84.29
   7  -3  14  557.44   99.31
   6  -1  18  414.55   86.22
   6   1  18  464.89   81.37
  -6   1 -18  534.07  117.19
  -8  -5  -2    9.65   36.56
  -8  -5  -2   16.58   33.29
  -9   4   4   48.03   43.11
  -9   4   4   27.15   44.16
  -9  -4   4   55.34   42.71
 -10   0   9  473.39   93.57
   5  -6   9  118.53   58.18
   5   6   9   87.20   51.37
  -5   6  -9  103.70   41.65
  -5  -6  -9  126.46   42.29
  -6  -6   7  438.00   71.10
  -6  -6   7  569.05   64.27
  -6   6   7  242.95  119.79
  -8   1 -14  836.16  114.64
  -8  -1 -14  934.52  137.05
  -9   1 -11  201.75   67.13
  -9  -1 -11  165.30   70.38
  -7   0  18  788.41  122.21
  -8   5   4  335.10   61.00
  -8   5   4  144.96   65.50
  -8  -5   4  181.34   54.92
  -4   4  18  210.81   49.61
  -4  -4  18  177.41   59.25
  -8   0  16  322.25   83.17
   4   7   4  361.17   67.11
  -4   7  -4  414.82   56.93
  -4  -7  -4  446.27   53.82
  -4   6  12  246.21   48.00
  -4  -6  12  181.79   66.10
  -4  -6  12  230.23   58.75
  -7   2  17  921.71   92.34
  -7   2  17  633.47  124.44
  -7  -2  17 1243.75  127.64
  -4  -7   5   58.21   38.88
  -4   7   5   75.90   39.21
  -2  -6  14  773.29  105.25
  -2  -6  14  761.46   96.58
  -9   1  13   51.99   37.16
  -9  -1  13   33.63   42.94
  -9   1  13   45.70   44.06
  -6   6  -6  506.06   66.65
   6  -6   6  449.66   73.40
  -6  -6  -6  488.59   61.54
   6   6   6  528.40   85.57
  -3   7  -7   67.74   33.65
   3   7   7  100.79   62.02
   3  -7   7   50.10   39.24
   3  -7   7   52.63   41.02
  -3  -7  -7   45.23   33.51
   4   2  20 1003.00  125.94
  -4   2 -20  836.55  115.79
   4   2  20  756.90  140.40
   4  -2  20  871.17  151.00
  -9   2 -10  105.68   54.50
  -9  -2 -10  123.70   53.75
  -9  -2 -10  121.68   52.32
  -2  -7   9  497.20  105.45
  -2   7   9  785.74   85.27
  -2  -7   9  645.72   81.64
   2  -7  -9  573.60   75.81
  -5   4  17  437.67   61.68
  -5  -4  17  413.72  101.21
  -3  -5 -16  164.70   48.44
   3   5  16  198.75   57.63
   3  -5  16  118.58   49.77
  -3   5 -16  150.03   43.02
  -9  -4  -3  440.38   67.21
  -9   4  -3  362.94   59.64
  -7  -4 -12  642.65   82.55
   7   4  12  622.50   95.75
  -7   4 -12  665.89   90.55
   7  -4  12  659.03   92.13
  -8  -5  -3  318.95   58.21
   2   4  19  611.28   95.46
  -2   4 -19  532.64   79.15
   2  -4  19  597.97  117.69
  -9   4   5  416.29   64.65
  -9   4   5  256.00  102.17
  -9  -4   5  346.40   60.66
  -5   4 -16  358.24   69.02
   5  -4  16  342.62   73.68
   5   4  16  376.24   77.47
  -2  -2  22   32.71   42.51
  -2   2  22   21.11   33.50
  -2   2  22   42.24   52.96
  -9   2  12   86.95   43.42
  -9  -2  12   41.29   47.70
  -9   2  12   63.37   48.12
  -1   2 -22  146.54   60.87
   1   2  22  139.83   59.21
   1  -2  22  130.45   53.57
   1   2  22  156.78   55.63
 -10   2   7  275.64   55.64
 -10  -2   7  284.61   62.71
 -10   2   7  224.99   73.76
  -8   2  15  187.20   66.42
  -8   2  15  275.76   49.02
  -1   0  23   32.24   40.62
  -1   0  23   19.47   43.77
  -5  -2  20  167.48   62.59
  -5   2  20  143.13   51.29
  -5   2  20   98.75   49.06
   0   0  23 1024.14  119.53
   0   0  23  921.33   92.01
  -1   3 -21   54.33   43.81
   1  -3  21   30.79   40.13
   1   3  21   72.05   49.00
  -4   3 -19  462.30   77.72
   4   3  19  548.73   88.43
   4  -3  19  538.45  120.31
  -2  -3  21  746.42  103.55
  -2   3  21  988.84  125.53
 -10   2  -5  267.69   67.93
 -10  -2  -5  194.39   48.32
 -10  -2  -5  198.89   67.22
  -7   5  10  470.56   62.57
  -7  -5  10  431.86   55.16
  -7   5  10  202.65   96.99
 -10   1   9  180.51   46.19
 -10   1   9  133.17   74.45
  -8   5   5  141.69   57.43
  -8   5   5  250.01   53.72
  -8  -5   5  253.18   62.62
  -9   3  -8  333.16   90.05
  -9  -3  -8  299.40   84.00
  -9  -3  -8  265.88   52.36
   0  -7  10  193.98   47.40
   0   7  10  247.81   53.02
   0  -7  10  309.79   52.08
   0  -7 -10  295.78   52.80
   8   4   9   71.24   47.90
  -8  -4  -9   37.70   38.07
  -8   4  -9   71.26   46.76
   3   2  21   23.56   41.28
  -3   2 -21   28.18   42.73
   3  -2  21   50.67   49.60
   3   2  21   28.74   49.36
  -4   5 -15  200.30   50.51
   4  -5  15  237.92   75.49
  -4  -5 -15  234.75   48.79
   4   5  15  230.30   63.16
  -3   7   8  743.34   71.19
  -3  -7   8  645.85   76.40
  -3  -7   8  658.15   79.53
   5   2  19  295.02   77.79
   5  -2  19  180.69   69.90
  -5   2 -19  246.15   64.56
  -3  -4  19  371.41   76.69
  -3   4  19  458.69   71.53
  -7   1  18  125.87   47.98
  -7  -1  18  163.21   51.87
 -10  -1  -7  175.40   61.78
 -10  -1  -7  213.23   60.89
 -10   1  -7  226.96   61.38
  -8   1  16  476.19  133.68
  -8  -1  16  590.55   93.28
  -4   2  21  112.21   53.51
  -4  -2  21  117.29   55.23
  -4   2  21  168.95   53.31
  -9  -3  10   35.71   41.03
  -9   3  10   12.63   44.15
  -9   3  10   27.80   37.35
   4   0  21  317.49   68.24
   4   0  21  351.27   98.57
  -1  -7  10  303.02   49.21
  -1   7  10  307.18   76.22
  -1  -7  10  228.74   49.31
   1  -7 -10  310.46   57.24
   3  -3  20  118.06   57.65
   3   3  20  121.17   50.65
  -3   3 -20  105.85   44.91
   4  -7   5  341.08   64.26
  -4   7  -5  359.69   52.82
   4   7   5  319.18   66.29
  -4  -7  -5  344.16   49.25
   2   7   9  153.58   57.18
  -2   7  -9  143.47   39.37
   2  -7   9  103.35   43.19
  -2  -7  -9  116.88   39.93
   2  -7   9  100.45   49.07
  -5   0  21  171.66   60.88
  -2  -5 -17  333.34   58.91
  -2   5 -17  324.83   61.25
   2  -5  17  317.59   82.41
  -3  -6 -13  527.81   68.60
   3   6  13  532.97   90.61
   3  -6  13  414.10  109.76
  -3   6 -13  394.74   62.26
  -5   3  19  665.46   94.48
  -5   3  19  811.91   96.79
  -4  -7   6  273.25   54.23
  -4  -7   6  313.48   51.44
  -4   7   6  270.08   59.34
  -6  -6   8  264.92   56.72
  -6  -6   8  351.41   52.99
  -6   6   8  248.24   50.10
  -4   5  16  724.46   86.42
  -4  -5  16  570.13   62.72
  -4  -5  16  518.03   96.99
  -4  -3  20  748.72  134.42
  -4   3  20  851.02  104.08
   5   0  20   62.11   46.52
   5   0  20   59.24   48.97
  -9   4  -4  124.89   45.39
  -9  -4  -4  125.06   43.13
  -8  -5  -4  580.80   78.05
  -8   5  -4  537.83   70.48
  -7  -3  16   23.49   37.95
  -7   3  16   10.51   33.95
  -7   3  16    9.77   29.75
  -2  -6 -14  188.82   42.60
   2   6  14  297.47   75.29
  -2   6 -14  194.44   41.17
   2  -6  14  135.14   59.61
   5   3  18   75.41   55.50
  -5   3 -18   73.82   42.47
  -8  -4  11  276.35   68.93
  -8   4  11  290.08   54.63
  -8   4  11  195.27  103.95
 -10  -3   1   71.35   44.06
 -10   3   1   81.51   57.96
 -10   3   1  116.61   46.72
  -8   3 -12  339.71   67.47
  -8  -3 -12  310.50   57.85
  -9  -4   6  316.40   71.31
  -9   4   6  395.90   61.44
  -9   4   6  241.22   84.44
   1   7  10  267.95   65.36
   1  -7  10  264.85   73.20
  -1   7 -10  243.10   54.50
   1  -7  10  312.82   54.12
  -1  -7 -10  324.88   54.61
  -6   2  19   95.61   42.66
  -6   2  19   54.71   36.01
  -6  -2  19   61.93   42.36
  -6  -5  13  215.81   50.82
  -6   5  13  187.07   46.12
  -1   1  23  108.39   52.98
  -1   1  23  104.34   43.21
  -1  -1  23   86.80   41.48
  -2   0  23  187.41   58.94
  -2   0  23  189.45   51.81
   0   1  23  308.38   75.77
   0  -1  23  203.33   60.67
   0  -1  23  213.88   63.66
   0   1  23  268.04   64.62
 -10  -3   2   10.13   36.84
 -10   3   2   35.10   44.92
 -10   3   2   17.69   44.14
 -10   0  10  313.57   78.06
 -10   3   0  181.10   49.70
 -10  -3   0  238.94   60.12
   1   0  23   62.33   40.37
   1   0  23   75.63   47.64
  -9   0 -12   -2.96   48.75
   7  -5   9   22.14   38.88
   7   5   9   24.39   52.18
  -7  -5  -9   28.32   35.89
  -7   5  -9   34.46   36.92
  -4   0  22  303.30   72.19
  -7   0 -17   82.14   51.28
   3   0  22    8.81   44.18
   3   0  22    5.84   40.08
  -3  -5  17  545.27   87.20
  -3  -5  17  582.85  118.22
  -3   5  17  613.67   81.77
  -8   5   6  176.07   66.83
  -8  -5   6  307.45   54.79
  -8   5   6  315.89   54.80
   6  -6   7   40.72   40.79
  -6  -6  -7   46.21   37.53
   6   6   7   68.27   52.25
  -6   6  -7   66.46   39.11
   7  -2  16  161.43   58.59
  -7   2 -16  176.22   57.54
 -10   0  -8  565.31   96.53
  -6   0  20   76.78   40.69
  -5  -6  11  207.93   50.93
  -5  -6  11  172.15   45.64
  -5   6  11  244.95   50.54
   0   4  20  297.00   66.95
   0  -4  20  140.70   55.20
  -7  -6   1  423.04   75.16
  -7   6   1  465.69   64.52
 -10  -3   3   98.94   44.37
 -10   3   3   86.34   45.51
 -10   3   3   41.82   45.65
  -3   7  -8   26.69   33.64
   3  -7   8   24.53   45.17
   3  -7   8   27.39   39.03
  -3  -7  -8   22.22   37.90
   3   7   8   34.96   47.56
  -4   1 -21  570.09  104.88
   4  -1  21  610.11  103.49
   4   1  21  599.62   96.09
   4   1  21  461.14   96.22
  -7   4  14  267.43   93.80
  -7   4  14  492.34   61.63
  -7  -4  14  428.18   82.75
  -1  -4  20  545.83   78.92
  -1   4  20  481.49   83.60
  -7   6   0  317.30   57.06
  -7  -6   0  242.43   52.75
 -10   3  -1  207.65   53.82
 -10  -3  -1  181.52   56.56
   0  -6 -15    6.26   39.82
   0  -6  15    3.94   34.83
   0   6  15   25.09   44.58
  -9   0  14    3.17   40.23
 -10   2   8  416.07   62.47
 -10   2   8  200.93   74.13
 -10  -2   8  285.42   68.99
   5   6  10  117.79   55.68
  -5   6 -10  114.99   39.24
  -5  -6 -10  107.54   38.59
   5  -6  10  111.36   56.94
  -6   4  16   20.92   36.43
  -6  -4  16   -3.29   40.64
  -7  -6   2  176.08   42.76
  -7  -6   2  151.08   47.03
  -5  -1  21 1059.87  150.97
  -5   1  21  871.10  117.24
  -1  -6  15  440.24   63.42
  -1  -6  15  464.51  102.61
   1  -6 -15  454.44   71.42
 -10  -2  -6  494.61   85.97
 -10  -2  -6  414.44   78.43
 -10   2  -6  498.37   81.76
   0  -5  18  268.95   64.09
   0   5  18  297.01   71.44
  -5  -5  15  670.69   83.51
  -5   5  15  638.79   68.92
  -7   6  -1  159.60   50.56
  -7  -6  -1  174.88   46.36
   4  -6  12  147.33   54.56
  -4   6 -12  116.72   38.52
   4   6  12  150.27   61.02
  -4  -6 -12  130.84   40.23
  -8   0 -15   72.48   52.32
   6  -5  12  109.20   58.82
   6   5  12   91.95   54.71
  -6  -5 -12  100.41   39.42
  -6   5 -12   90.30   38.38
  -1   5  18  364.43   71.19
  -1  -5  18  336.62   54.97
  -5   1 -20   78.67   50.04
   5   1  20   70.99   46.60
   5   1  20   78.37   56.64
   5  -1  20   58.73   48.69
  -2   7  10  349.53   56.74
   2  -7 -10  164.77   53.57
  -2  -7  10  186.73   43.44
  -2  -7  10  230.43   53.71
  -3  -6  14  344.97   65.42
  -3   6  14  314.44   56.77
  -3  -6  14  400.75   77.49
   4  -7   6  537.13  104.98
  -4   7  -6  482.62   61.22
   4   7   6  409.60   72.60
  -4  -7  -6  591.52   60.61
  -5   5 -14  368.49   64.76
  -5  -5 -14  347.02   66.11
   5   5  14  392.45   81.31
   5  -5  14  379.57   93.62
  -5   7   1  262.17   48.63
  -5   7   0  159.98   48.52
  -8  -3  14  298.69   68.84
  -8   3  14  408.93   57.83
  -8   3  14  268.43   95.04
  -6   3  18   99.78   42.29
  -6   3  18   52.47   37.05
 -10   3   4   85.38   54.54
 -10   3   4  140.88   45.88
 -10  -3   4  102.04   44.88
  -7  -6   3   34.07   34.29
 -10  -3  -2   58.94   40.11
 -10   3  -2   91.17   45.83
  -2   1  23 1460.02  163.76
  -2   1  23 1468.47  149.12
  -2  -1  23 1356.85  174.72
  -3   2  22  327.40   90.98
  -3   2  22  250.48   71.58
  -3  -2  22  301.09   83.87
   2   2  22  505.40   88.67
   2  -2  22  507.45   97.93
  -2   2 -22  472.80   94.27
   2   2  22  544.19   89.80
 -10   1  10   56.34   38.00
 -10   1  10   25.20   41.71
  -8  -5  -5  181.76   49.66
  -8   5  -5  119.76   44.05
  -9  -4  -5   61.69   38.06
  -9   4  -5   99.97   46.86
  -4   7   7  221.44   50.81
  -4  -7   7  241.71   47.62
  -4  -7   7  258.98   55.62
   6   2  18  690.80  102.55
  -6   2 -18  686.35  100.82
   6  -2  18  532.48  100.86
  -3  -7   9  777.97   70.61
  -3   7   9  854.81   88.27
  -3  -7   9  806.19   90.72
  -5   7   2   25.53   38.64
  -5  -7   2   48.39   39.58
   1  -1  23   13.11   39.92
   1   1  23    4.06   38.14
   1  -1  23    1.08   42.34
   1   1  23    5.46   40.23
   2   3  21  710.20   98.86
  -2   3 -21  694.95  123.27
   2  -3  21  582.41   97.49
  -5  -7  -1  115.07   41.58
  -5   7  -1   67.77   37.28
  -9   1 -12  100.90   53.35
  -9  -1 -12   52.24   47.30
  -4  -1  22   17.94   35.56
  -4   1  22   37.72   40.26
  -4   1  22   41.44   50.63
  -7   1 -17  150.20   57.91
  -7  -1 -17  195.00   69.32
   7  -1  17  185.91   61.00
  -4  -6  13  179.36   66.96
  -4  -6  13  189.86   49.61
  -4   6  13  253.39   50.36
   3  -1  22   88.56   47.17
   3   1  22   93.75   57.00
   3   1  22   86.68   47.71
   3  -1  22   99.95   56.96
  -3  -3  21  468.47   89.76
  -3   3  21  463.90   86.15
  -7   6  -2  974.39   86.10
  -7  -6  -2  900.90   94.56
   7   6   2  882.85  106.99
  -9  -4   7   36.38   35.49
  -9   4   7   47.24   40.14
  -9   4   7   59.29   42.18
  -8  -2 -14   26.16   56.54
 -10   1  -8   15.61   44.30
 -10  -1  -8   38.61   48.63
 -10  -1  -8   30.17   57.35
  -9  -2 -11  176.80   59.98
  -9   2 -11  245.28   63.05
  -9  -2 -11  176.74   50.04
  -6   1  20   39.34   35.01
  -6  -1  20   47.68   41.12
  -9  -3  -9   17.39   44.83
  -9  -3  -9   34.20   35.59
  -9   3  -9   17.55   44.42
  -9  -3  -9   35.42   33.98
   1   6  15  594.77   99.54
  -1  -6 -15  544.25   76.23
   1  -6  15  419.32  106.70
   1  -4  20   83.73   50.21
   1   4  20   70.22   46.34
  -1   4 -20   67.66   38.53
  -7   5  11  601.30   67.85
  -7   5  11  242.58  110.35
  -7  -5  11  624.60   76.07
   6   4  15  260.57   68.68
  -6   4 -15  252.26   55.33
   6  -4  15  235.01   70.79
  -9  -1  14   70.78   46.10
  -9   1  14   94.58   58.41
   6   0  19 1015.98  154.49
  -6   0 -19 1099.53  156.35
  -2   4  20  273.66   69.29
  -2  -4  20  281.79   75.11
  -8  -5   7  428.07   53.22
  -8   5   7  208.55   97.52
  -8   5   7  543.94   66.94
  -7   3 -15  144.68   49.73
   7   3  15  126.25   59.52
   7  -3  15   51.77   50.85
  -5   7   3   28.57   37.33
  -5  -7   3   16.86   41.37
  -9   3  11   58.49   48.67
  -9  -3  11  133.84   47.54
  -9   3  11  122.91   42.20
  -6  -6   9   70.73   39.74
  -6   6   9  121.87   40.58
  -6  -6   9   97.30   40.80
  -8   4 -10   51.85   44.95
   8   4  10   69.27   51.89
  -8  -4 -10   79.24   37.01
  -7  -6   4  168.92   42.38
  -5  -7  -2  318.62   54.28
  -5   7  -2  316.82   54.38
   5   7   2  289.41   58.60
  -9   2  13  271.66   50.18
  -9   2  13  223.67   81.71
   0  -7  11  328.07   54.27
   0   7  11  152.42   49.24
   0  -7  11  203.98   46.11
   0  -7 -11  342.33   54.40
   1   5  18  330.97   70.94
  -1  -5 -18  340.65   54.29
   1  -5  18  295.58   76.19
 -10   3   5   18.33   38.24
 -10  -3   5   29.53   36.25
 -10   3   5   32.23   42.75
  -8   1 -15 1522.57  163.26
  -8  -1 -15 1496.89  174.83
  -2  -7 -10  390.75   54.19
   2  -7  10  395.49   81.16
  -2   7 -10  304.50   48.32
   2   7  10  365.60   81.26
   2  -7  10  430.30   72.92
   4  -4  18  396.69  103.52
  -4   4 -18  333.18   68.09
  -2  -6  15  451.68   76.92
  -2  -6  15  438.14   97.33
 -10  -3  -3  172.91   49.01
 -10   3  -3  167.77   51.89
  -7  -4 -13  238.72   52.82
   7   4  13  221.17   66.81
  -7   4 -13  247.75   57.57
   7  -4  13  222.32   73.31
   1  -7 -11  631.42   82.29
  -1   7  11  699.20  129.88
  -1  -7  11  565.57   79.16
  -1  -7  11  619.61   70.60
 -11   0   1  336.50   86.23
 -11   0   1  409.31   68.84
  -8   0  17  127.81   49.75
  -2  -5  18  161.69   65.89
  -2   5  18  167.93   55.12
  -7  -6  -3 1181.55  109.68
   7   6   3 1273.85  119.03
  -7   6  -3 1289.55  110.80
  -6   3 -17  139.14   51.38
 -11   0   2  215.91   75.83
 -11   0   2  254.56   56.31
   3   4  19  305.39   72.40
  -3   4 -19  277.19   55.04
   3  -4  19  270.84   80.69
 -11   0   0  776.75   99.04
 -11   0   0  537.64  115.94
   6  -6   8  558.46   79.73
  -6  -6  -8  628.77   65.34
   6   6   8  584.30  100.56
  -6   6  -8  547.66   63.86
  -3   0  23  450.95   88.83
 -10   2   9 1354.97  186.76
 -10   2   9 1751.92  121.94
 -10  -2   9 1324.36  139.24
 -10   0  11  951.83  135.59
   2   0  23  298.09   90.68
   2   0  23  288.56   66.86
  -5   7   4   79.78   41.30
  -5  -7   4   50.09   39.37
  -5  -7  -3  315.34   49.58
  -5   7  -3  364.94   56.84
   5   7   3  406.29   68.35
 -11   0   3  142.73   54.18
 -11   0   3  217.44   55.11
  -7   2  18 1467.67  108.83
  -7  -2  18 1337.69  154.50
  -7   2  18  798.11  155.55
 -10  -2  -7  380.71   81.58
 -10  -2  -7  451.52   87.85
 -10   2  -7  471.54   83.83
  -7   0  19  954.05  144.68
  -8   2  16  558.13  138.49
  -8   2  16  687.03   74.33
  -8  -2  16  632.38  110.68
  -8   4  12  287.57  124.12
  -8   4  12  650.31   69.42
  -8  -4  12  638.87   76.79
  -1  -7 -11  259.15   52.94
   1  -7  11  247.34   57.59
   1   7  11  281.90   62.47
   1  -7  11  260.59   57.30
   3  -7   9   13.26   42.19
  -3  -7  -9   11.54   37.97
  -3   7  -9   13.83   29.45
   3   7   9   23.11   51.91
 -11   0  -1  906.91  105.46
 -11   0  -1  747.07  159.94
   4   7   7  506.54   81.31
  -4   7  -7  486.93   58.38
  -4  -7  -7  453.25   53.43
   4  -7   7  475.72   94.08
  -7  -6   5   16.42   39.99
  -7  -6   5   25.98   36.90
  -7   6   5   14.16   36.84
 -10   0  -9  966.33  137.70
   6  -1  19  121.07   60.52
   6   1  19  139.55   57.05
  -6   1 -19  153.87   57.86
  -4   4  19  133.97   47.97
  -4  -4  19  131.55   52.32
   7  -5  10  215.23   65.46
  -7  -5 -10  225.22   46.55
  -7   5 -10  159.74   48.85
   7   5  10  195.24   67.32
   8   5   6   32.56   38.74
  -8  -5  -6   13.44   34.39
  -8   5  -6   39.41   42.12
  -9  -4  -6  583.15   91.94
  -9  -4  -6  495.47   82.53
  -9   4  -6  557.98   77.54
  -5   4  18  148.64   48.96
  -5  -4  18   83.59   44.41
  -3  -5 -17  447.41   69.24
   3  -5  17  388.01   78.07
   3   5  17  473.65   82.27
  -3   5 -17  424.38   72.49
  -4  -7   8   33.71   35.76
  -4   7   8   -0.23   39.29
  -4  -7   8   34.55   39.11
  -9   4   8   94.46   59.42
  -9  -4   8  146.34   46.00
  -9   4   8  182.42   47.29
 -10  -3   6   91.43   46.55
 -10   3   6   46.45   42.31
 -10   3   6   58.60   46.82
   5  -4  17  417.02   91.52
  -5   4 -17  435.44   68.59
   5   4  17  488.98   83.62
 -11   0   4  380.51   62.07
 -11   0   4  301.27   86.47
   0   8   0   75.47   36.53
   0  -8   0   69.66   40.45
  -3  -6 -14  194.66   44.76
  -3   6 -14  173.90   44.85
   3  -6  14  173.75   59.94
   3   6  14  223.55   65.69
  -5  -6  12   89.06   42.35
  -5  -6  12  103.86   47.61
  -5   6  12   89.61   40.51
   4   5  16  539.46   97.96
  -4  -5 -16  559.46   81.76
   4  -5  16  408.12   98.46
 -10  -3  -4  161.87   45.93
 -10   3  -4  222.22   55.32
 -11   1   1  898.41  102.83
 -11  -1   1  750.36  121.33
  -8   1  17  139.47   60.36
  -8  -1  17  173.37   54.78
  -1   3  22   80.65   54.18
  -1  -3  22   92.91   39.22
   0   3  22   22.61   40.92
   0   3 -22   27.61   42.52
   0  -3  22   53.99   40.40
  -7  -6  -4  154.68   45.09
   7   6   4  103.73   49.29
  -7   6  -4   88.24   44.30
  -6  -5  14  478.52   71.07
  -6   5  14  453.75   57.81
   0   8  -1   80.60   35.42
   0  -8  -1  118.87   43.09
   0   8   1  136.28   45.49
   0  -8   1  134.11   43.48
  -5  -6 -11  165.57   41.28
   5   6  11  195.91   58.34
   5  -6  11  171.01   70.84
  -5   6 -11  218.72   51.60
 -11   1   2  353.21   65.48
 -11  -1   2  273.01   62.06
  -8   3 -13 1159.96  126.62
  -1   2  23   37.99   34.91
  -1   2  23   34.72   51.40
  -1  -2  23   59.39   40.30
  -8  -5   8  242.10   50.94
  -8   5   8  279.66   54.92
  -8   5   8  152.88   80.87
 -11   0  -2  646.02   91.44
 -11   0  -2  592.79  106.02
   0  -2  23 1048.81  143.26
   0   2  23  888.96  115.47
   0   2  23 1156.51  131.07
 -11  -1   0  240.47   71.11
 -11   1   0  209.98   58.64
 -11  -1   0  254.56   59.09
 -11   1   0  161.55   69.91
  -3  -1  23  459.29  100.93
  -3   1  23  444.57   89.68
  -3   1  23  478.21   89.15
  -5  -7   5    2.77   35.76
  -5   7   5   24.07   37.34
  -2  -7  11   35.68   37.22
  -2  -7  11   34.61   33.22
   2  -7 -11   34.90   36.52
  -2   7  11   62.50   44.72
  -9   0 -13  143.67   60.98
   5   7   4  484.26   75.60
  -5   7  -4  488.05   61.63
  -5  -7  -4  417.90   55.30
  -3  -7  10  467.44   71.19
  -3  -7  10  528.35   71.39
  -3   7  10  511.43   69.45
 -10   1  11  319.36   86.22
   2  -1  23  799.90  106.08
   2   1  23 1029.57  128.65
   2  -1  23  900.19  161.84
   2   1  23  990.68  158.03
  -2  -6 -15  250.69   59.40
  -2   6 -15  221.39   46.11
   2  -6  15  199.40   68.45
   2   6  15  318.83   69.71
   0   8  -2  469.78   60.44
   0  -8  -2  562.92   64.90
   0  -8   2  477.38   60.10
   0   8   2  397.53   79.92
 -11  -1   3  125.60   53.23
 -11   1   3  154.14   47.70
  -7  -1  19   96.05   42.50
  -7   1  19   83.71   39.37
  -1  -8   0  580.80   64.54
   1  -8   0  604.96   68.86
  -1   8   0  638.34   62.90
   1   8   0  579.46   99.91
   4   2  21  573.68  100.85
   4   2  21  385.43   92.99
  -4   2 -21  481.96   88.14
   4  -2  21  511.07  126.59
  -2   4 -20  188.58   56.36
   2   4  20  209.62   57.10
 -11  -1  -1  179.85   57.90
 -11   1  -1  107.73   54.70
 -11   1  -1  142.32   52.37
 -11  -1  -1  201.01   59.84
  -1  -8   1  465.76   59.10
   1  -8  -1  418.36   65.24
   1   8  -1  303.78   76.09
 -10   1  -9   23.79   53.67
 -10  -1  -9   13.39   45.32
  -4  -5  17  181.55   59.55
  -4   5  17  287.19   58.53
  -4  -5  17  162.68   43.23
  -7   3  17   61.47   37.93
  -7   3  17   26.10   32.60
   1   8   1   68.87   57.51
  -1   8  -1  208.74   44.29
   1  -8   1  173.25   50.90
  -1  -8  -1  176.56   44.63
  -7  -6   6   74.38   41.17
  -7  -6   6   82.34   37.49
  -7   6   6   48.14   46.86
  -7   6   6  106.81   44.16
  -7   4  15  186.64   72.74
  -7   4  15  309.09   50.33
  -7  -4  15  527.72   77.37
  -9   0  15   52.99   44.68
  -5   2  21  323.22   71.03
  -5   2  21  222.62   55.84
  -5  -2  21  282.28   82.47
  -6  -6  10  137.71   46.49
  -6  -6  10  199.27   49.52
  -6   6  10  210.33   47.32
  -3  -4  20  287.44   80.92
  -3   4  20  254.59   58.07
   4   3  20  341.72   77.39
   4  -3  20  334.10   71.03
  -4   3 -20  328.44   72.90
  -2  -5 -18  355.19   57.51
  -2   5 -18  285.16   53.06
   2  -5  18  297.72   92.33
  -4  -6 -13  133.19   39.96
   4   6  13  204.39   61.64
   4  -6  13  141.54   63.07
  -9  -3 -10  327.11   58.63
  -9   3 -10  388.49   73.85
  -9  -3 -10  338.42   83.95
  -9  -3 -10  339.14   56.91
   6  -5  13   65.07   52.66
  -6   5 -13   79.10   41.20
   6   5  13   80.92   50.91
  -6  -5 -13   60.64   33.90
   1   8  -2   60.11   53.79
  -1  -8   2  129.71   42.87
   1  -8  -2  126.48   47.57
  -7   5  12  199.81   50.82
  -7  -5  12  112.88   43.66
  -5   2 -20   97.35   50.19
   5   2  20  104.36   64.19
   5  -2  20  113.55   64.39
 -11  -1   4  312.26   69.01
 -11   1   4  201.53   66.64
 -11   1   4  291.67   61.50
   0   8  -3    3.44   27.26
   0  -8   3   22.53   37.50
   0  -8  -3   31.04   39.80
  -1  -8  -2  358.15   56.07
   1   8   2  302.97   80.41
   1  -8   2  313.91   57.08
  -1   8  -2  262.08   45.61
 -11   0  -3   97.90   88.20
 -11   0  -3  112.46   52.48
  -2   3  22  695.55  115.52
  -2  -3  22  713.46  120.14
  -9   3  12   43.39   44.84
  -9   3  12   70.06   40.25
  -9  -3  12   52.19   39.30
   0  -6  16   45.77   36.49
   0  -6 -16   54.72   39.12
   0   6  16   47.97   45.30
   1   3  22  249.46   63.63
   1  -3  22  239.77   69.96
  -1   3 -22  230.36   64.74
 -10  -3   7   14.03   37.74
 -10   3   7   -2.00   37.98
  -8  -3  15  398.66   78.83
  -8   3  15  331.88   81.40
  -8   3  15  509.16   60.85
  -5  -3  20  783.47  129.28
  -5   3  20  953.75  105.97
  -2   2  23  222.68   63.28
  -2   2  23  173.10   62.37
  -2  -2  23  148.59   49.07
 -11   1  -2  130.90   55.41
 -11  -1  -2  172.91   64.18
 -11  -1  -2  189.88   54.76
 -11   1  -2  142.80   58.64
  -3  -6  15  359.78   73.75
  -3  -6  15  419.65   83.26
  -3   6  15  503.51   67.53
 -10   2  10  522.32  142.67
 -10  -2  10  625.24  109.76
 -10   2  10  676.88   74.78
  -6  -4  17  303.01   75.76
  -6   4  17  361.34   54.78
  -1  -6  16  514.60   81.79
   1  -2  23  117.14   53.58
  -1   2 -23   67.57   47.17
   1   2  23   59.41   46.34
   1   2  23   72.36   42.21
  -7  -6  -5  757.08   71.08
   7   6   5  531.42   84.85
  -7   6  -5  497.22   71.78
  -5  -5  16  386.69   71.11
  -5   5  16  393.59   59.41
  -3   5  18   53.78   45.58
  -3  -5  18   19.26   30.24
  -3  -5  18   10.17   47.40
 -10  -3  -5   18.99   43.16
 -10   3  -5   13.39   45.66
 -10  -3  -5   19.55   34.23
  -9  -2 -12   38.08   54.12
  -9   2 -12   48.69   55.23
  -8   4 -11   94.02   45.77
   8   4  11   92.39   52.67
  -8  -4 -11   88.79   37.58
  -6   6  -9  384.17   57.05
  -6  -6  -9  408.92   52.81
   6   6   9  388.28   75.70
   6  -6   9  454.86   91.92
  -4  -6  14  106.30   44.40
  -4   6  14  133.53   44.45
  -4  -6  14   95.79   46.23
  -4   2  22  154.51   49.10
  -4   2  22  158.14   51.47
  -4  -2  22  196.65   60.70
  -7   2 -17  116.86   53.14
   7  -2  17  116.41   57.06
   8   5   7  195.21   58.19
  -8  -5  -7  128.36   45.71
  -8   5  -7  174.21   49.62
  -9  -1 -13  210.29   62.95
  -9   1 -13  202.86   64.48
   3   2  22    3.76   35.79
  -3   2 -22    3.49   46.25
   3   2  22    8.61   46.95
   3  -2  22    0.67   45.44
  -2   7 -11   18.93   29.85
   2  -7  11   31.75   42.45
  -2  -7 -11   53.04   38.86
   2   7  11   27.41   51.65
   2  -7  11   51.09   39.16
   0  -7  12  348.34   86.13
   0   7  12  564.86   90.02
   0  -7 -12  565.37   68.01
   0  -7  12  519.18   65.48
   3   3  21  434.07   80.32
   3  -3  21  448.45  111.52
  -9  -4  -7  319.81   60.16
  -9  -4  -7  203.52   68.18
   4  -7   8  675.12  101.24
  -4  -7  -8  636.63   67.41
   5  -3  19    8.59   54.13
  -5   3 -19   18.56   42.52
   5   3  19   29.11   52.07
  -5   7   6  122.32   42.41
  -5  -7   6  143.53   49.08
  -5  -7   6  153.54   42.89
 -10  -2  -8  235.77   71.30
 -10   2  -8  257.94   65.08
 -10  -2  -8  234.78   78.89
  -5  -5 -15  258.62   53.42
  -5   5 -15  221.50   48.72
   5  -5  15  276.11   72.13
   5   5  15  252.07   66.98
  -6   2  20   84.60   41.26
  -6   2  20  104.10   44.81
  -6  -2  20   99.06   47.05
   1  -8  -3  548.74   70.44
  -1  -8   3  522.61   61.03
  -1   8   3  595.38   63.08
   5  -7   5 1009.43  122.91
  -5  -7  -5 1166.68   91.90
   5   7   5 1009.56  112.18
  -5   7  -5  958.14   81.26
  -1   0  24    5.71   37.43
  -1   0  24    7.34   42.17
  -5   0  22   78.74   41.70
  -4   3  21   99.99   45.97
  -4  -3  21  121.51   51.73
   4   0  22  567.44  107.59
   4   0  22  648.28  131.22
   0   0  24 1577.08  151.55
   0   0  24 1663.50  207.95
  -9   4   9  760.53   81.17
  -9  -4   9  561.48   93.68
   1  -8   3  530.95   69.51
  -1  -8  -3  486.95   59.11
   1   8   3  402.00   74.48
  -1   8  -3  390.29  107.76
  -9   2  14   94.02   56.98
  -9   2  14  124.40   42.58
   1  -7 -12   28.06   38.53
  -1  -7  12   27.62   34.72
  -1   7  12   29.58   43.16
  -1  -7  12   26.08   34.92
  -8   0 -16   44.21   51.33
  -9  -1  15  546.67  103.66
  -9   1  15  360.26   95.77
  -4   7   9   60.35   42.16
  -4  -7   9   54.83   37.93
  -4  -7   9   64.57   47.93
 -11  -1   5  146.89   55.24
 -11   1   5  132.18   45.40
 -11   1   5  113.77   57.77
   5   0  21   21.86   43.94
 -10   0  12  748.71  134.92
  -3  -7 -10  118.41   43.06
  -3   7 -10  101.19   38.29
   3  -7  10  115.04   50.45
   3   7  10  140.88   64.93
   0   8  -4  167.32   56.15
   0  -8  -4  280.11   50.44
   0  -8   4  313.33   57.31
  -8  -2 -15   68.03   56.16
  -8   5   9  296.67   54.04
  -8   5   9  136.26   87.35
  -8  -5   9  291.29   63.41
  -6   0  21   72.63   41.55
  -7  -6   7  244.22   51.25
  -7   6   7  255.66   53.64
  -7  -6   7  215.84   50.33
  -7   6   7  103.52   72.26
 -10   0 -10  966.36  121.13
 -11   1  -3  132.48   64.81
 -11  -1  -3  124.92   49.04
 -11  -1  -3  168.46   56.15
 -11   1  -3  138.61   49.94
   1   6  16   64.10   52.90
  -1  -6 -16   40.22   40.85
   1  -6  16   11.46   45.67
   0   5  19  192.61   61.62
   0  -5  19  171.53   45.09
  -2  -8   0   49.99   37.43
   2   8   0   15.86   44.94
   2  -8   0   51.43   45.00
 -11   0  -4  193.95   59.91
 -11   0  -4  158.09   55.19
  -2   8   1   34.44   33.44
   2  -8  -1   27.97   44.93
  -2  -8   1   25.85   36.36
  -1   5  19  345.06   70.00
  -1  -5  19  409.09   64.96
  -6   3  19    2.15   33.93
  -6   3  19    2.21   33.70
  -8  -4  13  535.75   78.94
  -8   4  13  339.71  118.35
  -8   4  13  689.37   72.76
   0   4  21 1112.66  126.55
   1  -7  12   22.23   39.52
   1   7  12   69.19   49.66
   1  -7  12   30.62   37.65
  -1  -7 -12   30.38   42.39
  -1   4  21  168.05   60.57
   7  -5  11  332.82   73.26
  -7  -5 -11  336.98   64.58
   7   5  11  334.58   77.52
  -7   5 -11  277.36   53.05
   6   4  16  779.71  111.76
   6  -4  16  690.33  132.85
  -6   4 -16  756.77  104.11
  -1  -8   4  516.79   62.99
  -1   8   4  430.84   57.58
   1  -8  -4  439.16   70.31
   2  -8   1  347.40   65.61
  -2  -8  -1  373.20   52.33
   2   8   1   99.33  126.22
  -2   8  -1  374.57  107.44
   7  -4  14   31.30   52.88
  -4   0  23  782.49  141.18
   7   3  16  114.85   59.57
  -7   3 -16  163.66   55.13
   1   8   4  409.48  111.78
  -1   8  -4  198.16   80.49
   1  -8   4  317.12   58.42
   2  -8  -2   58.36   43.55
  -2  -8   2   57.56   40.34
  -2   8   2   38.42   33.06
  -2   6  16  612.06   78.71
  -2  -6  16  528.07   80.85
  -2  -6  16  711.46   89.66
  -7   1 -18   79.17   55.70
   7  -1  18   68.33   44.17
  -7  -1 -18   62.20   52.69
  -2   0  24    7.66   39.06
  -1   1  24   32.59   41.93
  -1   1  24   39.60   34.45
  -1  -1  24   42.66   38.81
  -5   1  22  355.44   90.05
  -5  -1  22  290.82   89.12
   4  -1  22  400.12  100.69
   4   1  22  423.57   92.33
   4   1  22  375.60   91.99
  -4   1 -22  433.56  102.01
   0   1  24  117.57   51.02
   0  -1  24  148.55   55.64
   0   1  24  118.86   51.10
   3   0  23   94.11   55.25
   3   0  23   95.39   51.91
 -10   3   8  100.98   43.98
 -10   3   8   52.90   42.81
 -10  -3   8   49.26   39.07
  -6   2 -19  753.75  113.43
   6  -2  19  552.26  112.23
   6   2  19  804.24  104.77
   2  -8   2  159.03   51.11
  -2   8  -2  196.21   60.09
  -2  -8  -2  177.78   42.34
  -8  -1 -16  583.02   99.69
   1   0  24   56.37   48.26
   1   0  24   21.85   40.16
  -3  -7  11  241.63   53.28
  -3  -7  11  251.32   71.77
  -3   7  11  341.71   57.29
  -7   6  -6  234.40   51.66
  -7  -6  -6  212.22   49.58
   7   6   6  269.52   65.51
  -5  -6  13  260.91   56.51
  -5   6  13  266.32   52.64
  -5  -6  13  214.19   54.47
 -11  -1   6   10.29   44.70
 -11   1   6   22.19   43.73
 -11   1   6   44.64   41.02
   5  -1  21   38.54   53.63
   5   1  21   66.57   52.33
  -5   1 -21   64.36   48.64
   5   1  21   40.82   42.71
 -10  -1  12  236.07   70.74
 -10   1  12  160.80   78.00
 -10  -3  -6   50.65   34.23
 -10  -3  -6   57.03   46.31
 -10   3  -6   78.72   55.26
  -5  -7   7   69.53   40.28
  -5   7   7   78.19   40.32
  -5  -7   7   89.20   45.52
   0  -8   5  460.21   61.05
   0   8   5  477.92   94.34
  -8   0  18  252.00   72.72
  -5   7  -6  263.05   49.78
   5   7   6  250.91   61.91
  -5  -7  -6  302.01   48.28
   5  -7   6  220.05   72.73
   5   6  12  319.53   70.99
  -5  -6 -12  370.80   58.20
  -5   6 -12  306.16   57.79
   5  -6  12  387.38   85.05
  -2   7  12  313.02   57.48
  -2  -7  12  255.91   56.53
   2  -8  -3   41.44   43.21
  -2  -8   3   47.65   35.50
  -2   8   3   27.67   31.81
  -6  -1  21   35.83   46.09
  -6  -6  11   92.94   39.74
  -6   6  11   79.49   40.00
  -6  -6  11  119.85   43.90
 -10  -1 -10  168.72   58.87
 -10   1 -10  176.72   59.47
   1  -5  19  962.70  122.27
  -1  -5 -19  947.59  117.97
   1   5  19 1044.59  108.95
 -11  -2   1   79.58   72.04
 -11   2   1   95.23   61.70
 -11   2   1  150.50   49.84
  -8   2  17  106.47   38.61
  -8  -2  17   53.36   47.48
 -11   1  -4  363.54   75.56
 -11  -1  -4  321.75   67.12
 -11  -1  -4  262.80   76.12
 -11   1  -4  287.97   69.42
 -11  -2   2  759.73   94.52
 -11   2   2  556.77  146.95
 -11   2   2  716.16   84.26
  -6   0 -20  918.41  145.51
   6   0  20  774.65  119.77
  -3  -3  22  338.80   79.55
  -3   3  22  357.05   80.03
   1   4  21  313.54   66.83
  -1   4 -21  264.19   59.73
  -9   5   1  832.93   89.75
  -9  -5   1  836.17  101.14
 -11   2   0  301.52   62.70
 -11   2   0  224.27   88.41
 -11  -2   0  231.90   62.89
   2   3  22  549.33   93.68
   2  -3  22  592.81  130.64
  -1   8   5  138.41   43.89
   1  -8  -5  199.52   51.94
  -1  -8   5  206.24   46.28
   2  -8   3  547.59   87.13
   2   8   3  641.10   81.86
  -8  -5  -8  241.89   59.49
  -8   5  -8  249.04   54.87
  -3  -2  23    8.17   36.23
  -3   2  23   20.33   58.92
  -3   2  23   18.01   33.81
  -6   5  15   84.94   37.48
  -6  -5  15   47.34   39.81
  -4   4 -19  187.91   53.26
   4  -4  19  112.28   53.25
  -2  -5  19  243.72   69.23
  -2   5  19  259.51   62.25
  -6   3 -18  667.14  101.11
  -2   4  21  190.54   61.04
  -9   5   0  221.04   51.22
  -9  -5   0  214.34   81.94
  -9  -4  -8   26.36   45.48
  -9  -4  -8   34.74   34.62
  -9  -5   2  303.85   56.23
  -9   5   2  422.01   63.24
  -4  -1  23    5.17   39.64
  -4   1  23    9.60   41.32
 -11   0  -5  168.86   56.51
 -11   0  -5  168.47   58.01
   3   6  15   83.89   56.67
  -3   6 -15   64.35   31.96
  -3  -6 -15  114.29   41.16
   3  -6  15   86.63   50.62
 -10   2  11  228.73   77.91
 -10   2  11  370.33   62.70
 -10  -2  11  283.21   65.30
   2   2  23  382.64   81.16
   2   2  23  346.52   76.58
  -2   2 -23  420.70  100.58
   2  -2  23  324.28   89.22
   8   3  14  924.04  107.96
  -8   3 -14 1048.40  115.34
   4  -7   9  485.05   91.40
   4   7   9  337.03   68.89
  -4  -7  -9  393.83   57.91
 -11   2   3  508.83  108.70
 -11   2   3  597.14  100.32
 -11  -2   3  550.31   98.83
  -9  -3 -11   32.08   52.02
   1  -8   5  267.68   54.81
  -1   8  -5  133.16   50.88
  -2   1  24 1399.54  154.00
  -2   1  24 1402.30  146.44
  -2  -1  24 1517.47  167.29
  -7  -2  19 1134.93  131.69
  -7   2  19 1443.83  118.84
  -7   2  19 1027.99  144.78
  -7   6   8   21.40   39.01
  -7  -6   8   11.59   38.60
  -7  -6   8   24.28   37.04
  -9   4  10  262.13   87.94
  -9   4  10  451.85   62.75
  -9  -4  10  493.12   73.07
   3   1  23    9.38   47.66
   3  -1  23    7.80   42.02
   3   1  23   13.42   40.35
   3  -1  23   13.97   49.01
 -11  -2  -1  566.12   94.04
 -11   2  -1  440.52  123.46
 -11   2  -1  698.80   87.37
 -10   2  -9 1209.81  125.38
 -10  -2  -9  871.22  105.12
 -10  -2  -9  908.03  114.42
  -6  -6 -10  102.45   40.08
  -6   6 -10   55.08   35.79
   6  -6  10  104.02   49.71
   6   6  10   53.65   50.76
  -9   0 -14    1.48   46.39
  -9   5  -1  495.51   76.25
  -9  -5  -1  511.06   89.56
   1  -1  24   35.48   42.40
   1  -1  24   39.96   48.08
   1   1  24   35.02   39.89
   1   1  24   44.94   47.11
  -7   5  13   55.32   36.71
  -7  -5  13   92.71   41.45
  -3   4 -20   39.32   37.79
   3   4  20   33.88   46.49
  -9  -5   3   58.05   36.71
  -9   5   3   49.44   48.49
  -9   5   3  114.57   46.69
  -2  -8   4  363.61   54.48
   2  -8  -4  304.13   59.93
  -2   8   4  376.67   55.67
  -9   3  13   30.21   39.96
  -9   3  13    5.90   38.59
  -9  -3  13   16.85   35.68
  -6   7   1  205.37   48.79
  -7   0  20  235.41   61.80
  -4   7  10  523.92   59.71
  -4  -7  10  488.49   65.99
  -4  -7  10  440.16   98.36
  -6   7   0   38.33   37.44
  -6  -7   0    4.60   38.01
  -3   5 -18  519.55   76.12
   3   5  18  585.55   98.61
  -3  -5 -18  711.40   92.22
   3  -5  18  596.75  118.38
  -8   1  18   91.54   47.28
  -8  -1  18   82.13   44.89
  -5   4  19  266.57   57.38
  -5  -4  19  194.63   60.15
   4   5  17  628.98   86.69
  -4   5 -17  568.89   76.76
   4  -5  17  373.98   71.28
  -4  -5 -17  565.19   86.45
  -8  -5  10  473.95   63.03
  -8   5  10  221.74   82.00
  -8   5  10  467.42   64.35
 -11   1   7  261.21   55.28
 -11   1   7  196.00   61.27
 -11  -1   7  211.27   82.11
  -4  -4  20  122.56   53.29
  -4   4  20   72.95   45.95
  -6   7   2  260.22   55.38
   2  -6  16  560.59   90.60
   2   6  16  706.65  104.53
  -2  -6 -16  628.42   69.24
 -11  -2   4   63.20   43.91
 -11   2   4   60.82   40.50
 -11   2   4   25.36   43.68
   4   6  14  173.13   60.37
  -4  -6 -14  136.88   41.81
   4  -6  14  111.33   54.68
  -4   6 -14  155.41   42.22
  -9   0  16   65.36   42.11
   2   7  12   56.66   51.88
   2  -7  12   56.35   46.27
  -2  -7 -12   57.75   39.89
  -7   4  16  391.09   56.25
  -7  -4  16  452.77   82.17
  -6   7  -1   48.21   43.72
  -6  -7  -1  100.06   40.12
   5  -4  18   29.76   50.31
   5   4  18   71.47   51.06
  -5   4 -18   58.17   43.71
   0   8   6  228.69   54.96
   0  -8   6  152.90   45.75
  -2   8  -4  430.41   90.30
   2  -8   4  646.64   86.06
   2   8   4  765.75   87.37
 -10  -4   1   36.30   36.40
 -10   4   1   33.36   48.83
 -10   4   1   46.21   40.89
   8   4  12   95.40   55.82
  -8  -4 -12   97.61   37.71
  -8   4 -12   89.75   44.96
  -6  -5 -14  358.86   58.92
  -6   5 -14  340.18   61.24
   6   5  14  311.62   71.02
   6  -5  14  360.31   87.75
 -11   2  -2  301.02   64.02
 -11  -2  -2  215.55   59.78
   6  -1  20   73.35   54.31
  -6   1 -20   46.77   49.25
   6   1  20   32.96   55.73
  -9  -5  -2  157.47   43.81
  -9  -5  -2  190.38   85.70
  -9   5  -2  238.40   54.99
 -10  -4   2  225.73   55.78
 -10   4   2  115.80   85.11
 -10   4   2  194.47   51.93
   0   7  13 1400.28  189.39
   0  -7  13 1102.71  150.60
   0  -7  13 1214.87  117.86
   0  -7 -13 1362.19  106.81
 -10  -4   0    7.12   38.31
 -10   4   0   15.88   39.02
  -3   7 -11   79.35   35.87
   3   7  11  113.34   59.75
   3  -7  11   74.16   48.50
  -3  -7 -11   79.12   39.19
  -9   5   4  290.16   56.52
  -9  -5   4  296.84   50.26
  -9   5   4  155.99   95.19
 -10  -3   9  274.58   54.24
 -10   3   9  325.61   57.84
 -10   3   9  181.79   81.77
  -7   6  -7   60.23   38.46
  -7  -6  -7   93.58   41.19
  -9   2 -13   42.60   54.43
  -9  -2 -13   44.33   52.35
 -10   0  13  662.70  121.97
 -11   1  -5   79.35   52.22
 -11  -1  -5   45.06   46.60
 -11  -1  -5   29.04   53.41
  -5   7   8  206.50   47.50
  -5  -7   8  236.24   52.74
  -5  -7   8  240.24   52.67
  -6   7   3   95.97   41.27
  -6  -7   3  108.84   43.93
 -11   0   8   68.00   49.95
  -1  -7  13   18.88   36.23
   1  -7 -13   18.31   42.25
  -1  -7  13   13.42   32.25
  -1   7  13   38.95   44.90
  -7   3  18   21.81   34.36
  -7   3  18   17.23   39.43
  -1   8   6  317.75   55.08
  -1  -8   6  301.77   50.92
   5  -7   7  176.87   53.33
  -5   7  -7  174.83   47.57
  -5  -7  -7  196.82   41.82
 -10  -3  -7  222.26   60.14
 -10   3  -7  288.77   68.07
 -10  -3  -7  186.55   51.80
  -4   5  18  422.40   69.36
  -4  -5  18  323.34   69.28
  -4  -5  18  350.98   87.32
  -8   3  16  123.20   61.70
  -8   3  16  208.37   45.85
  -8  -3  16  213.79   54.67
  -4   6  15  158.04   46.05
  -4  -6  15  119.40   52.74
  -3   0  24  121.66   49.24
  -6  -7  -2 1110.65   85.31
  -6   7  -2 1191.68   94.74
 -10   4   3   39.95   53.71
 -10   4   3   71.68   48.39
 -10  -4   3   63.22   42.87
 -10  -4  -1  153.96   49.81
 -10   4  -1  167.32   48.84
  -9  -1 -14   18.92   53.84
  -9   1 -14  -17.53   54.54
 -10   0 -11  738.01  106.99
  -3  -6  16  262.77   66.60
  -3  -6  16  220.65   56.98
  -3   6  16  273.83   55.98
  -2   8   5  254.39   48.67
  -2  -8   5  217.09   48.71
   2  -8  -5  191.70   51.76
  -3  -8   0  304.56   50.28
   3  -8   0  193.57   57.44
  -3   8   0  230.85   50.48
  -9   2  15   47.15   35.04
  -9   2  15   22.17   44.10
   3  -8  -1   73.93   45.39
  -3   8   1   62.92   39.03
  -3  -8   1  109.56   42.60
 -11   2   5  278.00   55.73
 -11   2   5  189.46   69.41
 -11  -2   5  221.71   76.65
  -1   8  -6  357.04   89.36
   1  -8   6  619.87   72.76
  -1  -8  -6  615.82   63.38
   1   8   6  447.86  106.33
  -7  -1  20   16.07   40.64
  -7   1  20    5.05   37.42
   2   0  24  199.33   62.33
   2   0  24  224.48   69.84
   3  -8   1   61.02   49.72
  -3   8  -1  116.98   46.99
  -3  -8  -1   79.79   36.54
   0  -6 -17  273.27   52.42
   0  -6  17  238.26   76.17
 -11   0  -6  332.73   79.28
 -11   0  -6  375.04   72.04
  -5   5  17  148.07   50.48
  -5  -5  17  169.30   53.50
  -9  -5  -3   84.64   42.73
   7  -5  12  220.39   58.02
   7   5  12  209.92   69.06
  -7   5 -12  190.09   49.63
  -7  -5 -12  217.41   53.03
  -1  -6  17  303.57   51.59
  -3   8   2  174.72   45.92
  -3  -8   2  170.08   45.01
   3  -8  -2  131.18   50.37
  -9  -1  16  270.05   73.10
  -9   1  16  246.38   72.66
 -11  -2  -3  307.11   65.77
 -11   2  -3  437.76   72.23
  -6  -7   4  107.25   45.13
  -6   7   4  105.26   44.05
  -1  -7 -13  452.51   77.34
   1  -7  13  284.74   73.10
   1   7  13  481.23   79.30
  -8   4  14   92.39   57.83
  -8   4  14  159.51   42.33
  -8  -4  14  242.47   64.10
  -2   5 -19  288.26   57.30
   2  -5  19  395.15  105.59
  -2  -5 -19  450.90   72.13
  -9   5   5  285.92   58.33
  -9   5   5  141.04   85.73
  -9  -5   5  277.03   49.06
  -6  -4  18  269.73   64.28
  -6   4  18  255.55   50.70
   5  -5  16    7.40   44.99
   5   5  16   31.16   52.09
  -5  -5 -16    8.08   34.50
  -5   5 -16   22.26   33.45
 -10   4   4   65.59   48.27
 -10  -4   4   58.92   38.74
 -10   4   4  119.12   47.21
   2  -8   5   14.21   39.52
  -2   8  -5   62.20   32.64
   2   8   5   81.84   52.14
  -2  -8  -5   -0.60   36.49
  -1   3  23   43.76   45.94
  -1  -3  23   21.61   38.43
 -10  -4  -2   36.21   42.67
 -10   4  -2   14.03   38.99
   0  -3  23  156.48   55.45
   0   3  23  207.15   59.57
  -3   7  12  179.86   47.52
  -3  -7  12  185.42   47.20
  -3  -7  12  163.35   43.89
  -6   7  -3  767.94   79.94
  -6  -7  -3  632.49   72.35
   2   4  21  725.66   92.76
  -2   4 -21  709.75  102.30
  -3   8  -2   26.33   33.57
   3  -8   2   13.19   44.29
  -7  -6   9   63.59   39.61
  -7   6   9  112.40   43.64
  -7  -6   9  111.46   40.41
  -8  -6   1   29.63   35.73
 -10  -1  13   48.98   48.42
 -10   1  13    9.68   46.60
  -8  -5  -9  316.92   61.68
   8   5   9  275.88   65.47
  -8   5  -9  241.05   55.27
  -3   4  21  338.82   71.38
 -11   1   8   54.50   48.04
 -11   1   8   41.10   37.95
 -11  -1   8   51.51   49.29
  -3  -5  19  236.84   74.40
  -3   5  19  241.35   57.66
  -8   6   0  253.43   58.07
  -8  -6   0  225.85   52.56
  -6  -6  12   84.77   41.27
  -6  -6  12   94.44   44.27
  -6   6  12  147.47   45.72
  -9  -4  -9   91.76   40.20
  -9  -4  -9   79.52   53.78
  -7   2 -18  107.81   53.61
   7  -2  18   86.06   54.08
  -1  -2  24   99.20   42.06
  -1   2  24  119.23   52.02
   3  -8  -3   84.53   43.20
  -3   8   3   84.50   70.56
  -3  -8   3  107.97   39.78
  -8  -6   2   69.66   40.14
  -5   2  22  306.60   70.96
  -5  -2  22  237.62   76.34
  -5   2  22  191.63   54.26
  -3   1  24   66.52   47.85
  -3  -1  24   58.40   46.46
  -3   1  24   61.91   39.46
   4  -2  22  249.13   69.84
   4   2  22  119.11   54.73
  -4   2 -22  134.55   56.78
   4   2  22  154.05   61.88
   0   2  24  530.20   94.19
   0  -2  24  500.71  102.73
   4   3  21  564.43   91.48
   4  -3  21  468.93  113.34
  -4   3 -21  465.06   84.43
   0  -8  -7   -1.05   38.09
   0   8   7    1.82   43.51
   0  -8   7   -1.34   37.22
  -8   0 -17  142.64   56.65
  -8  -2 -16  148.73   60.77
  -8   2 -16  200.54   60.56
 -10  -1 -11    9.86   46.87
 -10   1 -11    0.48   44.30
  -5  -6  14  121.30   59.99
  -5   6  14  166.02   49.02
  -5  -6  14  136.46   46.63
  -4   7 -10  171.32   41.15
   4  -7  10   98.75   48.29
  -4  -7 -10   92.12   37.80
   4   7  10  190.22   65.44
  -2  -7  13  193.58   45.27
  -2  -7  13  219.09   51.70
  -2   7  13  234.79   59.76
   7   4  15   -0.19   47.62
   7  -4  15   23.82   44.79
  -9   4  11   28.24   40.05
  -9  -4  11   14.81   37.80
  -9   4  11   56.17   40.85
 -11   2   6  354.49   61.38
 -11  -2   6  248.76   69.57
 -11   2   6  265.50   84.73
  -5   3  21  479.94   89.78
  -5  -3  21  379.66   97.00
  -8  -6  -1  401.30   69.28
  -8   6  -1  366.85   59.89
   5   2  21  169.30   67.25
  -5   2 -21  142.71   54.90
   5  -2  21  131.29   65.53
 -10   2  12  269.99   82.01
 -10   2  12  392.53   56.19
 -10  -2  12  367.65   85.08
   2   1  24  923.25  123.92
   2  -1  24  885.72  109.34
   2  -1  24  944.28  132.78
   2   1  24  994.61  128.43
   1  -6  17  186.33   59.73
   1   6  17  252.09   79.32
  -1  -6 -17  230.50   52.07
  -5   6 -13  216.34   49.05
   5   6  13  244.47   66.67
   5  -6  13  242.62   74.86
  -5  -6 -13  199.23   43.00
  -8  -6   3  175.93   40.18
  -2  -8   6  300.56   51.07
  -2   8   6  274.53   50.49
   2  -8  -6  225.52   59.58
 -10  -4   5  214.84   58.71
 -10   4   5  154.93   62.83
 -10   4   5  275.14   58.56
 -11  -1  -6   80.55   44.98
 -11   1  -6   99.91   57.23
 -11  -1  -6   93.45   52.39
  -1  -8   7  831.37   74.05
  -1   8   7  935.20   97.74
  -6  -7   5  143.57   45.57
  -6   7   5  116.21   44.44
   3  -8   3  116.44   50.29
  -3   8  -3  109.28   37.55
   3   8   3  150.23   67.98
   5   3  20   85.28   59.95
   5  -3  20   45.65   52.44
  -5   3 -20   66.21   45.46
  -6  -2  21   32.23   44.71
  -6   2  21   17.54   37.76
  -6   2  21   25.51   38.25
 -10  -4  -3    6.01   34.96
  -9  -5  -4  211.36   53.71
 -10   2 -10  590.10  111.65
 -10  -2 -10  503.45  104.52
 -10  -2 -10  465.38   86.23
 -11   0   9   64.76   50.43
  -4   7  11  395.33   58.00
  -4  -7  11  368.25   65.58
  -4  -7  11  449.76   65.93
 -11  -2  -4  298.06   76.92
 -11   2  -4  248.95   65.18
 -11  -2  -4  323.33   78.29
  -8   5  11  385.74   57.98
  -8  -5  11  436.21   70.45
  -8   5  11  170.44   89.18
  -9  -5   6   72.25   39.77
  -9   5   6  152.95   49.87
  -9   5   6   54.75   37.26
   6   4  17  677.43  102.07
   6  -4  17  651.15  127.04
  -6   4 -17  617.86  101.80
   6   6  11  259.44   65.96
  -6   6 -11  308.55   57.13
   6  -6  11  334.15   87.25
  -6  -6 -11  319.72   57.42
  -2  -6  17  338.15   78.34
  -2   6  17  354.12   71.87
  -2  -3  23  363.90   73.63
  -2   3  23  448.04   95.44
  -5   7   9   76.25   40.72
  -5  -7   9   45.10   40.29
  -5  -7   9   43.15   43.60
  -6   7  -4  419.88   62.02
  -6  -7  -4  343.48   57.22
  -7  -6  -8  250.44   61.88
  -7   6  -8  192.21   48.32
   7   6   8  228.09   65.54
   3  -8  -4   45.76   47.40
  -3   8   4   44.14   35.50
  -3  -8   4   44.33   36.03
 -10   3  10   98.08   44.79
 -10  -3  10   40.84   43.39
 -10   3  10   60.45   52.26
   1   8   7  165.22   82.88
   1  -8   7  277.12   57.36
  -1  -8  -7  285.30   50.97
  -8   6  -2  543.39   68.07
  -8  -6  -2  640.67   99.31
   1  -3  23  103.07   44.35
  -1   3 -23  103.30   47.16
   1   3  23   98.57   48.66
  -9  -3 -12   16.34   48.01
  -5  -7  -8  285.45   46.07
   5   7   8  166.09   59.95
  -5   7  -8  193.85   47.65
   5  -7   8  260.50   70.18
  -4   3  22   22.76   45.36
  -4  -3  22   17.02   38.36
  -7   3 -17  454.51   84.30
   7   3  17  333.98   73.60
  -4   2  23  406.49   82.77
  -4  -2  23  393.71   86.28
  -4   2  23  372.17   91.27
   3   3  22  266.59   70.65
  -3   3 -22  239.91   68.99
   3  -3  22  227.71   77.95
 -10   3  -8   17.02   44.24
 -10  -3  -8   36.38   45.07
 -10  -3  -8   40.35   35.50
  -6  -3  20  173.09   56.24
  -6   3  20  203.31   55.00
  -2   8  -6  205.45   53.15
  -2  -8  -6  372.07   50.87
   2   8   6  326.64   66.55
   2  -8   6  418.93   72.15
  -8   6   4  165.40   83.60
  -8   6   4  317.02   57.28
  -8  -6   4  267.15   49.60
  -2   2  24    5.45   44.49
  -2  -2  24   17.34   43.57
  -5   0  23  265.77   62.22
   0  -5  20  232.46   64.92
   0   5  20  312.28   74.15
  -3   2 -23  182.38   56.53
   3  -2  23  197.61   72.50
   3   2  23  221.28   64.29
  -7   5  14  133.34   42.59
  -7  -5  14  224.45   50.59
  -1  -5  20   75.53   44.62
  -1   5  20   52.37   48.22
  -8  -1 -17   62.89   59.33
  -9   3  14  175.25   44.87
  -9  -3  14  132.51   44.20
  -9   3  14  114.19   50.88
  -6   5  16  135.10   42.85
  -6  -5  16  170.78   52.36
   1   2  24   93.07   46.50
   1  -2  24   79.82   49.39
  -1   2 -24  102.15   52.61
  -6   0  22  198.70   59.63
   4   0  23  261.61   84.72
   4   0  23  212.41   58.86
   5   0  22   78.86   50.51
  -3   8  -4  335.79   49.81
   3  -8   4  287.08   67.73
  -3  -8  -4  321.42   50.77
   3   8   4  420.73   83.56
  -8  -2  18   67.74   45.04
  -8   2  18   26.78   36.90
  -7  -1 -19  229.51   73.22
   7  -1  19  185.54   61.43
  -7   1 -19  202.33   61.77
  -8   0  19  292.94   75.03
 -10  -4   6  157.10   46.20
 -10   4   6  103.79   78.18
 -10   4   6  188.43   51.50
   8   3  15  378.56   78.51
  -8   3 -15  388.46   78.35
   2  -7  13  204.91   64.21
  -2  -7 -13  206.62   48.55
   2   7  13  318.01   81.09
   3   7  12    6.57   50.31
  -3  -7 -12    7.05   36.41
   3  -7  12   -0.73   44.24
  -3   7 -12    5.60   28.69
 -11   2   7   74.95   61.28
 -11  -2   7  112.50   46.39
 -11   2   7  127.48   46.17
  -3  -6 -16  263.24   55.48
   3   6  16  351.82   72.26
   3  -6  16  209.95   71.79
  -3   6 -16  280.32   50.64
 -10  -4  -4   63.26   40.65
 -10   4  -4  104.17   47.87
  -8   6  -3  238.07   51.50
  -8  -6  -3  261.77   53.58
  -6  -7   6  240.41   54.06
  -6   7   6  227.23   49.50
  -1   0  25  136.94   49.58
 -11   1   9   30.90   50.95
  -1   4  22  278.49   80.88
   0   4  22 1089.25  129.51
   0   0  25  993.09  116.35
   0   0  25  965.11  131.44
  -9   0 -15   13.71   52.19
  -8   4 -13   18.28   41.48
   8   4  13   24.64   54.11
  -3  -8   5  125.53   40.54
  -3   8   5  124.96   41.01
   6  -2  20  629.76  121.48
  -6   2 -20  777.53  110.53
   6   2  20  837.93  105.91
 -10   0  14  180.51   58.55
  -9  -5  -5  197.55   60.94
   0   8   8  105.59   48.30
   0  -8  -8  148.46   45.87
   0  -8   8  145.17   43.74
   0  -7 -14  429.53   69.98
   0  -7  14  403.59   77.63
   0   7  14  320.61   76.21
  -7  -6  10   28.87   36.62
  -7   6  10   40.61   42.90
  -8  -6   5   18.41   36.94
  -8   6   5   -2.55   39.12
  -8  -6   5    0.67   33.55
  -8   6   5   -3.26   35.04
  -2   8   7  451.00   57.84
  -2  -8   7  451.89   59.03
  -6  -7  -5  376.12   56.69
   6   7   5  342.26   67.99
  -6   7  -5  345.16   55.25
 -11   2  -5  156.16   57.72
 -11  -2  -5   77.85   52.63
 -11  -2  -5   66.98   68.66
  -9   5   7   33.68   45.58
  -9  -5   7   84.81   40.75
  -9   5   7  109.58   48.61
   4   6  15  232.71   64.62
  -4  -6 -15  145.71   42.77
   4  -6  15  120.81   60.04
  -4   6 -15  149.63   39.98
  -1  -7  14  184.32   48.76
  -1   7  14  140.06   48.39
   1  -7 -14  167.93   46.56
 -10   0 -12  417.61   93.74
  -5  -1  23  291.07   81.04
  -5   1  23  254.67   82.83
   1  -5  20  189.04   66.90
   1   5  20  217.40   58.99
  -9   0  17   -1.97   42.84
   6  -5  15   44.39   54.05
  -6  -5 -15   31.24   35.48
   6   5  15   64.58   54.41
  -6   5 -15   54.87   38.99
  -1  -8   8  309.85   52.07
  -1   8   8  432.24   61.47
   1  -8  -8  301.90   59.52
  -4   0  24  742.50  105.28
   6  -3  19   37.01   55.59
  -6   3 -19  110.90   49.29
 -11  -1  -7  365.20   74.08
 -11  -1  -7  315.53   78.46
 -11   1  -7  363.56   74.17
  -9  -2 -14  103.22   54.94
  -7   4  17  512.03   63.15
  -7  -4  17  369.55   84.76
  -2   5  20   95.37   50.09
  -2  -5  20   85.78   40.08
  -8  -5 -10  221.42   48.64
  -8   5 -10  258.98   61.93
   8   5  10  303.01   66.77
  -6  -1  22  183.85   58.19
  -6   1  22  162.67   53.18
   4   1  23  602.44  131.43
  -4   1 -23  623.87  116.87
   4  -1  23  669.04  140.58
   4   1  23  720.81  104.14
  -7  -2  20  577.78   83.99
  -7   2  20  313.10   79.05
  -5   1 -22  114.97   59.41
   5   1  22  109.97   53.66
   5  -1  22  103.33   51.48
   5   1  22  138.25   63.36
   2  -6  17  248.27   81.57
  -2  -6 -17  378.76   69.91
   2   6  17  327.17   67.52
  -4   4 -20  235.27   65.94
   4   4  20  257.33   69.18
  -9   4 -10  134.95   54.49
  -9  -4 -10  142.67   57.99
  -9  -4 -10  165.27   43.75
  -8  -1  19   43.88   43.12
  -8   1  19   39.20   37.20
   3   8   5  127.48   61.67
  -3   8  -5  101.72   40.86
   3  -8   5  104.59   49.66
  -3  -8  -5  103.73   36.56
  -4   5 -18  215.83   48.75
   4   5  18  277.58   66.86
   4  -5  18  224.86   84.57
  -4  -6  16   75.44   40.35
  -4  -6  16   86.93   44.78
  -4   6  16  117.27   48.54
 -11   0  10   27.32   42.80
   3   0  24   91.30   54.23
   3   0  24   78.66   53.60
   1  -8   8  190.66   48.69
   1   8   8  208.97   67.03
  -1  -8  -8  200.76   48.96
  -2  -8  -7  843.71   68.34
   2  -8   7  863.00   90.73
   2   8   7 1082.04  122.28
  -2   8  -7  669.11   91.35
  -3   7  13  270.02   52.46
  -3  -7  13  304.14   63.64
  -3  -7  13  366.57   59.52
  -7  -5 -13  164.66   42.97
  -7   5 -13  183.72   47.30
   7  -5  13  153.15   59.68
   7   5  13  188.39   65.46
  -9   2  16   78.56   39.77
  -9  -2  16   83.55   47.64
  -6   0 -21  595.79  111.00
   6   0  21  536.63  113.26
  -8  -6  -4  430.07   70.35
  -8   6  -4  413.36   61.79
  -2   0  25   48.01   36.53
  -1  -1  25   -0.72   34.97
  -1   1  25    2.47   41.79
  -1   1  25   -0.66   31.83
 -11  -3   1   62.23   41.30
 -11   3   1   64.96   44.58
 -11   3   1   44.46   53.25
  -8   3  17   50.97   40.01
  -8   3  17   16.68   32.57
  -2   4  22   89.89   56.47
  -9  -4  12  223.22   64.41
  -9   4  12  350.26   56.48
  -9   4  12  172.62   69.19
   0  -1  25  135.23   49.37
   0   1  25  117.90   56.12
   0   1  25   99.60   44.23
   1   4  22  154.27   53.31
 -11   3   2   94.08   59.14
 -11   3   2  125.89   45.85
 -11  -3   2  105.71   49.64
 -10   4   7  451.29   63.30
 -10  -4   7  362.62   77.76
 -10   4   7  193.66   82.55
  -3   5 -19  257.71   60.10
   3  -5  19  347.11   84.63
  -9   1 -15   67.26   53.04
  -9  -1 -15   32.65   55.89
   1   7  14  434.14   86.76
   1  -7  14  386.20   86.17
  -1  -7 -14  468.76   60.22
  -6   6  13  194.44   46.16
  -6  -6  13  152.98   44.26
  -6  -6  13  128.63   45.86
  -8  -4  15  271.97   58.79
  -8   4  15  101.02   58.89
  -8   4  15  195.99   49.08
   4  -7  11  598.19  103.30
   4   7  11  616.00   85.95
  -4   7 -11  493.79   90.50
  -4  -7 -11  551.05   72.59
  -5  -4  20  261.87   84.90
  -5   4  20  312.72   61.25
 -10   1  14  124.11   54.03
 -10  -1  14  102.56   49.00
 -11  -3   0  445.33   90.29
 -11   3   0  592.50   81.03
 -11   3   0  302.62  108.05
  -5  -7  10  207.29   50.51
  -5   7  10  196.70   48.49
  -5  -7  10  208.23   52.32
   1   0  25    8.39   41.69
  -3  -3  23  293.99   74.63
  -3   3  23  344.27   78.56
  -7   0  21  790.55  111.10
 -10  -4  -5  239.27   56.48
 -10   4  -5  255.85   61.39
  -7  -6  -9  259.90   54.71
   7  -6   9  213.60   54.40
  -7   6  -9  285.78   56.51
   7   6   9  338.92   71.53
   5   7   9  114.52   58.08
  -5  -7  -9   72.93   36.60
   5  -7   9   60.69   45.74
  -5   7  -9  123.28   42.65
  -4   8   0  265.58   54.71
  -4  -8   0  288.02   50.82
  -3  -8   6  285.66   49.10
  -3   8   6  284.40   48.41
  -3  -6  17  213.01   56.91
  -3   6  17  186.59   52.47
  -4  -8   1   48.33   37.29
 -10   2  13  549.16   69.17
 -10   2  13  384.92  105.71
  -6  -7   7  186.40   53.78
  -6  -7   7  209.02   49.79
  -6   7   7  218.00   50.41
  -8  -6   6   25.22   38.55
  -8  -6   6   52.08   36.32
  -8   6   6   42.19   38.62
  -8   6   6   16.61   35.72
 -10  -3  11   47.28   41.46
 -10   3  11  103.60   46.70
 -10   3  11   63.15   47.66
   2  -3  23  642.55  121.41
   2   3  23  634.58   95.61
  -2   3 -23  593.02  110.20
  -3   4 -21  130.24   48.15
   3   4  21  147.17   55.90
 -11   2   8  115.86   81.09
 -11   2   8  177.23   50.33
  -5   4 -19  135.26   52.25
   5  -4  19   69.26   54.80
 -11   3   3  150.29   74.00
 -11  -3   3  175.81   67.85
 -11   3   3  224.86   52.76
  -7   3  19   86.45   42.20
  -7   3  19   52.96   37.73
 -10   1 -12    4.16   46.79
 -10  -1 -12   -2.46   44.54
  -8  -5  12  377.04   76.75
  -8   5  12  548.22   64.30
  -3  -2  24  160.86   55.28
  -3   2  24  201.81   64.86
  -4   4  21  258.12   67.24
  -9  -1  17  287.84   77.95
  -9   1  17  282.43   89.22
  -4   8  -1  181.56   47.56
  -4  -7  12   49.01   45.43
  -4  -7  12   41.71   39.34
  -4   7  12   34.90   40.03
 -11   3  -1  485.70  163.20
 -11   3  -1  721.24   88.49
 -11  -3  -1  556.68   88.67
 -11   0  -8   33.31   53.04
  -4  -8   2  364.40   53.72
  -4   8   2  284.22   49.40
  -4   1  24  194.43   56.97
  -4  -1  24  210.93   58.66
 -10   3  -9   19.98   50.17
 -10  -3  -9   16.77   32.41
 -10  -3  -9   12.52   35.15
 -10  -3  -9   22.21   44.31
  -4  -5  19  301.79   85.32
  -4   5  19  374.39   67.48
 -10  -2 -11   89.16   53.82
 -10  -2 -11   87.79   55.31
 -10   2 -11  135.27   74.60
  -9   5  -6  127.42   52.27
  -9  -5  -6   92.72   41.64
  -2   7  14   31.43   45.14
  -2  -7  14   59.46   41.88
  -2  -7  14   50.52   37.03
  -6  -7  -6  319.70   50.31
   6   7   6  294.00   64.56
   6  -7   6  252.95   56.22
  -6   7  -6  284.04   54.34
  -5  -5  18  181.78   59.03
  -5   5  18  251.74   54.95
  -2   2 -24  196.48   60.64
   2  -2  24  258.67   77.23
   2   2  24  186.94   62.34
   0  -6  18  221.01   68.08
  -5  -6  15  158.65   51.24
  -5  -6  15  140.01   43.73
  -5   6  15  136.13   45.13
  -9   5   8   32.05   41.39
  -9  -5   8   22.87   34.37
  -9   5   8   17.70   35.80
 -11  -2  -6  165.08   57.37
 -11   2  -6  184.37   58.30
 -11  -2  -6  134.01   51.92
  -6   6 -12  473.36   65.94
   6  -6  12  537.49  105.02
   6   6  12  486.67   85.37
  -6  -6 -12  497.67   64.69
  -1  -6  18  149.75   46.70
  -1   6  18  112.44   58.60
 -11   1  10   -2.52   47.78
   3  -1  24   67.16   55.55
   3   1  24   63.63   52.87
   3   1  24   63.06   44.65
  -2  -8   8  213.59   45.81
  -2   8   8  330.60   62.00
   5   5  17  105.37   57.06
  -5   5 -17   90.27   40.99
   5  -5  17   72.44   50.54
 -11  -3   4   45.79   40.57
 -11   3   4   41.45   44.23
 -11   3   4   49.63   40.05
   6   1  21  325.07   72.53
  -6   1 -21  339.23   75.38
   6  -1  21  271.10   76.89
  -2   1  25  541.50   91.83
  -2   1  25  729.80  106.56
  -2  -1  25  630.27  103.40
   5  -6  14  178.81   65.26
  -5  -6 -14  135.60   41.80
  -5   6 -14  131.16   42.36
   5   6  14  182.59   61.71
  -4  -8   3  159.87   42.79
  -4   8   3  181.66   42.99
  -6  -4  19   49.30   41.04
  -6   4  19   51.90   41.17
 -11   3  -2  262.32   59.94
 -11  -3  -2  226.74   54.01
   0  -8  -9  111.31   47.09
   0  -8   9  108.42   43.53
   0   8   9  113.63   49.62
   3   8   6  239.30   71.70
  -3  -8  -6  124.50   38.13
   3  -8   6  108.67   47.69
  -3   8  -6  162.65   48.14
  -8   6  -5  153.01   45.61
  -8  -6  -5  140.31   46.24
   1  -1  25  100.20   53.52
   1   1  25   80.05   47.67
   1   1  25  105.07   45.53
  -7   1  21   16.05   35.90
  -7  -1  21   11.01   40.28
  -9  -3 -13   52.12   51.52
   7  -4  16  182.64   66.98
   7   4  16  161.74   62.27
  -7   4 -16  174.30   56.49
   1  -8  -9   95.17   45.15
  -1  -8   9   97.11   40.13
  -1   8   9  185.90   50.82
  -7   6  11   62.41   42.04
  -7  -6  11   51.27   35.25
   2   5  20  233.09   61.98
   2  -5  20  227.06   67.65
  -8  -2 -17  231.34   70.15
  -8   2 -17  219.70   61.81
 -11  -1  -8    2.92   47.94
 -11   1  -8   19.08   52.26
 -10  -4   8  251.10   58.21
 -10   4   8  339.77   58.61
 -10   4   8  166.41   70.19
  -4  -8  -3  192.04   43.31
  -4   8  -3  220.72   59.98
  -8   6   7  354.34   59.90
  -8  -6   7  314.16   55.41
  -7   5  15  151.70   44.73
  -7  -5  15  107.93   43.06
  -9   3  15  175.61   44.44
  -9   3  15  112.07   62.69
  -9  -3  15  145.74   47.86
 -11  -3   5   16.49   36.36
 -11   3   5   26.60   43.51
 -11   3   5   22.72   45.88
  -2  -8  -8  272.21   49.16
   2   8   8  432.97   78.03
   2  -8   8  261.18   54.45
  -8   0 -18    8.82   50.46
  -3  -8   7  215.46   48.67
  -3   8   7  245.84   49.35
 -10   4  -6  102.69   46.57
  -3  -5  20  727.45  104.71
  -3   5  20  605.22   91.71
  -4   8   4   64.69   38.27
  -4  -8   4  102.24   38.96
   1   6  18  528.12   95.37
  -1  -6 -18  467.28   70.21
   1  -6  18  401.46   84.33
  -3  -7 -13  394.49   58.40
   3   7  13  455.20   80.89
   3  -7  13  365.51   81.57
  -3   7 -13  308.12   53.11
   7   2  19   82.35   54.64
   7  -2  19   64.33   51.62
  -7   2 -19   98.50   55.24
  -6   7   8   18.56   39.29
  -6  -7   8   29.04   41.87
  -6  -7   8   16.77   42.07
   1   8   9    5.55   40.11
   1  -8   9    4.00   36.43
  -1  -8  -9    6.24   40.08
 -11   3  -3  116.71   48.24
 -11  -3  -3  142.32   50.71
  -3   0  25  269.66   78.60
   2   7  14   15.07   59.55
   2  -7  14   -2.68   41.50
  -2  -7 -14   -4.59   41.22
 -11  -2   9   73.06   44.41
 -11   2   9   72.11   38.19
 -11   2   9   52.62   50.74
 -11   0  11   30.55   46.58
  -2  -6  18  701.78  117.02
  -2   6  18  784.96   99.86
  -3   4  22  330.98   80.65
  -2   4 -22  179.63   50.37
   2   4  22  213.37   59.49
  -6   5  17  657.19   77.04
  -6  -5  17  673.48   87.71
   6   4  18  339.59   75.91
   6  -4  18  330.77   90.59
  -6   4 -18  299.15   64.71
 -10   0  15   97.88   48.18
  -8   5 -11  659.21   87.18
   8   5  11  715.84  102.99
  -8  -5 -11  595.45   81.90
  -6   7  -7  181.76   48.00
   6  -7   7  223.45   57.81
   6   7   7  198.94   60.98
  -6  -7  -7  231.35   45.85
  -9  -5  -7  141.71   44.45
  -9   5  -7  169.79   55.04
   2   0  25  548.26  114.91
   2   0  25  410.51   78.45
  -8   4 -14  232.15   59.91
   8   4  14  251.04   70.19
  -9  -4 -11   24.38   38.16
  -9  -4 -11   32.87   48.32
  -9   4 -11   50.44   46.87
  -7   3 -18  361.42   69.35
   7   3  18  315.41   71.82
  -1  -3  24  439.39   85.62
  -1   3  24  532.99   95.83
  -5  -7  11  180.17   63.59
  -5  -7  11  225.33   52.38
  -5  -3  22  448.38  107.79
  -5   3  22  377.75   76.17
  -5   2  23   86.01   46.50
  -5   2  23  124.78   56.42
  -5  -2  23  103.95   53.70
  -7   7   1  174.00   52.86
  -4   3 -22  323.94   76.19
   4  -3  22  410.42  109.76
   4   3  22  405.54   85.37
   0  -3  24  280.48   77.03
   0   3  24  286.46   68.67
  -4   8  -4  100.59   41.92
  -4  -8  -4  123.41   40.11
 -10   0 -13  483.02   91.31
  -7   7   0   99.00   43.80
  -7  -7   0   46.15   43.98
  -9   5   9   69.01   45.55
  -9  -5   9   73.41   38.77
  -9   5   9   24.76   39.25
   0  -7 -15  143.77   44.21
   0   7  15  254.28   62.39
   0  -7  15  146.69   49.42
  -5  -7 -10   61.61   33.11
  -5   7 -10   57.57   38.20
   5   7  10   60.23   50.28
   5  -7  10   64.30   48.96
   8   3  16  340.03   75.98
  -8   3 -16  453.08   81.07
 -11  -2  -7   89.29   41.75
 -11   2  -7  125.27   55.88
 -11  -2  -7  115.03   57.47
  -7  -6 -10  135.79   40.79
   7   6  10  126.29   58.77
  -7   6 -10  122.12   45.97
   7  -6  10  120.53   53.10
   8   6   6  332.97   63.97
  -8   6  -6  340.97   57.04
  -8  -6  -6  310.06   56.50
  -7   7   2  213.32   49.21
  -4   8   5  378.40   54.32
  -4  -8   5  384.03   53.83
  -6  -2  22   88.67   42.94
  -6   2  22   54.42   36.78
 -11   3   6   62.29   51.68
 -11   3   6  100.16   46.04
 -11  -3   6   83.59   41.40
  -9   4  13   61.59   44.89
  -9   4  13  115.25   44.58
  -9  -4  13  185.36   49.00
  -8  -1 -18  890.07  130.71
   5   3  21   65.47   56.13
   5  -3  21   75.11   58.44
  -5   3 -21   56.47   48.89
 -10   3  12  180.90   86.89
 -10  -3  12  230.76   61.51
 -10   3  12  255.15   51.16
  -1  -7  15  202.10   56.18
   1  -7 -15  164.29   48.68
  -1   7  15  228.32   96.94
   4   2  23  380.45   80.92
  -4   2 -23  324.17   83.34
   4  -2  23  344.05   96.34
  -3   8  -7  228.88   52.02
   3   8   7  322.78   78.07
  -3  -8  -7  263.30   47.88
   3  -8   7  234.75   63.75
   5   2  22   69.81   52.34
  -5   2 -22   82.46   49.37
   5  -2  22   84.78   60.72
 -11   0  -9    1.62   46.06
   3   6  17  224.51   63.40
   3  -6  17  181.68   63.81
  -3  -6 -17  226.18   51.95
  -7  -7  -1  328.90   54.19
  -7   7  -1  251.91   55.38
  -8  -2  19  176.39   52.61
  -8   2  19  101.78   54.25
  -4   7 -12  358.50   55.93
   4  -7  12  558.12  118.39
   4   7  12  478.22   80.14
  -4  -7 -12  499.04   69.57
  -9   0 -16    5.76   51.93
  -6  -3  21   80.10   46.90
  -6   3  21  148.21   53.14
 -10  -3 -10   49.97   51.91
 -10   3 -10   59.68   46.49
  -3  -1  25    5.30   39.66
  -3   1  25   33.02   42.37
  -1  -2  25  185.64   56.75
  -1   2  25  232.09   63.17
 -12   0   1   21.21   41.47
 -12   0   1   13.73   41.75
 -11  -3  -4   30.74   37.48
 -11   3  -4   30.35   46.49
 -12   0   2   35.19   50.38
   0   2  25  925.59  110.70
   0  -2  25  757.56  112.37
  -9  -2 -15   17.39   49.59
;
#==============================================================================
#     End of CIF
#==============================================================================
